# Supplementary material for: A machine-learning method for biobank-scale genetic prediction of blood group antigens
Source: PLoS Comput Biol. 2024 Mar 21;20(3):e1011977. doi: 10.1371/journal.pcbi.1011977 (PMC10986993; doi:10.1371/journal.pcbi.1011977)
Supplement: S1 Data — (XLSX) [file pcbi.1011977.s002.xlsx]

## Sheet: Taul1
BG_system	chr	pos_GRCh38	allele1	allele2	dosage_allele	Importance
ABO	chr9	133233283	G	A	G	0.00201311
ABO	chr9	133233766	T	C	T	0.000358423
ABO	chr9	133233778	C	T	T	0
ABO	chr9	133233892	G	A	G	0.000340381
ABO	chr9	133236412	C	G	C	0.000189543
ABO	chr9	133237150	T	C	C	3.23276e-06
ABO	chr9	133237354	A	G	G	5.78704e-06
ABO	chr9	133238957	C	CCT	CCT	0
ABO	chr9	133239184	A	C	C	0
ABO	chr9	133244140	C	T	T	0
ABO	chr9	133247705	T	C	C	7.3689e-05
ABO	chr9	133249012	G	A	A	0
ABO	chr9	133251735	A	C	C	0.000104093
ABO	chr9	133251979	C	T	T	0.000626218
ABO	chr9	133252377	C	T	T	0
ABO	chr9	133252424	G	A	A	-1.15473e-06
ABO	chr9	133252613	G	C	C	0.00199011
ABO	chr9	133252872	G	A	A	1.26147e-05
ABO	chr9	133252942	T	C	C	1.18203e-05
ABO	chr9	133252988	T	TCATTCTTTCCTGCCCTCAGACTTC	TCATTCTTTCCTGCCCTCAGACTTC	3.96633e-05
ABO	chr9	133253034	C	G	G	1.23043e-05
ABO	chr9	133253080	A	G	G	0.000242294
ABO	chr9	133253159	A	G	A	8.71476e-05
ABO	chr9	133253171	T	C	C	0.0147039
ABO	chr9	133253216	T	C	C...25	0.000163623
ABO	chr9	133253276	A	G	G	0
ABO	chr9	133253277	T	C	C	1.17371e-06
ABO	chr9	133253350	A	C	C	1.27636e-05
ABO	chr9	133253385	T	C	C	4.82459e-05
ABO	chr9	133253692	A	G	G	0.000246024
ABO	chr9	133253728	A	T	T	0.0131628
ABO	chr9	133253738	C	A	A	0
ABO	chr9	133253973	A	G	G	0
ABO	chr9	133254224	G	A	A	0
ABO	chr9	133254255	T	G	G	1.34477e-05
ABO	chr9	133254260	G	A	A	0.0153111
ABO	chr9	133254328	C	T	T	0.0133739
ABO	chr9	133254329	G	A	A	5.93796e-05
ABO	chr9	133255635	C	T	T	8.47122e-05
ABO	chr9	133255669	CG	C	C...40	0
ABO	chr9	133255801	C	T	T	0.0138299
ABO	chr9	133255902	C	T	T	0.000319246
ABO	chr9	133255928	C	G	G	0.0127151
ABO	chr9	133255935	G	T	T	0.0137082
ABO	chr9	133255960	G	A	A	1.42833e-05
ABO	chr9	133256028	C	T	T	0.0147085
ABO	chr9	133256050	C	T	T	2.7381e-05
ABO	chr9	133256074	G	A	A	0.015419
ABO	chr9	133256085	A	T	T	2.39234e-06
ABO	chr9	133256205	G	C	C	0.000112788
ABO	chr9	133256264	G	A	A...51	0
ABO	chr9	133256396	C	T	T	1.14042e-05
ABO	chr9	133256398	T	C	C	1.91067e-05
ABO	chr9	133256459	T	C	C	0.000165765
ABO	chr9	133256508	C	T	T	7.99878e-05
ABO	chr9	133256518	T	C	C	5.9916e-05
ABO	chr9	133256623	T	C	C	8.98621e-05
ABO	chr9	133256625	T	C	T	3.49099e-05
ABO	chr9	133256692	C	T	T	0
ABO	chr9	133256781	T	C	C	0.000139368
ABO	chr9	133256916	A	G	G	3.85379e-05
ABO	chr9	133256963	T	C	C	0.00015764
ABO	chr9	133257129	G	A	A	0.000100025
ABO	chr9	133257138	T	C	C	0.000124375
ABO	chr9	133257174	G	C	C	3.36392e-06
ABO	chr9	133257183	G	A	A	0
ABO	chr9	133257221	C	T	T	1.18765e-06
ABO	chr9	133257246	A	G	G	7.90068e-06
ABO	chr9	133257320	A	T	T	1.61371e-05
ABO	chr9	133257367	C	A	A	0.00013797
ABO	chr9	133257486	T	C	C	0.000211896
ABO	chr9	133257521	T	TC	TC	0.0506391
ABO	chr9	133257567	T	C	C	0.0126673
ABO	chr9	133257570	C	T	T	5.36516e-05
ABO	chr9	133257647	G	T	T	0.000165169
ABO	chr9	133257791	G	A	A	1.65563e-05
ABO	chr9	133257993	C	CGGG	CGGG	2.34192e-06
ABO	chr9	133258116	G	A	A	0.00142671
ABO	chr9	133258141	G	A	G	2.45327e-05
ABO	chr9	133258192	A	AG	AG	2.56528e-05
ABO	chr9	133258308	A	C	C	2.16849e-05
ABO	chr9	133258323	A	G	G	3.38141e-05
ABO	chr9	133258352	C	T	T	0
ABO	chr9	133258643	G	A	A	1.51515e-05
ABO	chr9	133259081	A	C	C	0
ABO	chr9	133259473	A	C	C	0
ABO	chr9	133259604	T	C	C	2.32019e-06
ABO	chr9	133259656	C	T	T	1.63934e-05
ABO	chr9	133259705	G	A	A	2.61193e-05
ABO	chr9	133259746	G	GCTTCTGTCCACAC	GCTTCTGTCCACAC	6.68568e-05
ABO	chr9	133259790	G	A	A	8.25558e-05
ABO	chr9	133259791	C	G	G	0
ABO	chr9	133259833	G	A	A	5.65684e-05
ABO	chr9	133259834	C	T	T	1.35005e-05
ABO	chr9	133259961	G	A	A	1.15207e-06
ABO	chr9	133260040	A	G	G	1.99531e-05
ABO	chr9	133260074	G	A	A	0
ABO	chr9	133260148	G	A	A...98	0
ABO	chr9	133260255	T	C	C	2.01794e-05
ABO	chr9	133260349	A	G	G	3.04836e-05
ABO	chr9	133260743	G	A	A	6.84558e-05
ABO	chr9	133260793	T	A	A	0
ABO	chr9	133260839	G	A	A	1.1236e-06
ABO	chr9	133261113	G	A	A	1.24604e-05
ABO	chr9	133261367	C	A	A	1.54762e-05
ABO	chr9	133261662	G	A	G	0.000755133
ABO	chr9	133261703	A	G	A	0.00782809
ABO	chr9	133261737	G	A	A	0
ABO	chr9	133262254	C	T	T	0.012854
ABO	chr9	133262454	T	G	G	3.89908e-05
ABO	chr9	133262722	T	G	G	0.000117916
ABO	chr9	133262826	C	T	T	8.47402e-05
ABO	chr9	133263862	A	C	A	3.68664e-05
ABO	chr9	133263894	C	T	T	3.28638e-05
ABO	chr9	133264504	G	GAAACTGCC	G...115	0.0316576
ABO	chr9	133265051	T	C	C	2.28833e-05
ABO	chr9	133265724	T	C	C	9.96871e-05
ABO	chr9	133266772	C	T	T	0.0140057
ABO	chr9	133266790	C	A	C...119	0.0203736
ABO	chr9	133266804	G	T	G	4.30108e-05
ABO	chr9	133266900	A	C	C	0.00194052
ABO	chr9	133267800	A	G	A...122	3.53774e-05
ABO	chr9	133267960	T	C	T	0.0166372
ABO	chr9	133268030	G	A	G	0.00762385
ABO	chr9	133268647	A	T	T	0.000136723
ABO	chr9	133268872	A	T	A...126	0.022713
ABO	chr9	133268885	G	A	G...127	0.0219015
ABO	chr9	133268896	C	T	C	0.0204538
ABO	chr9	133268897	A	G	A...129	0.0209934
ABO	chr9	133269015	C	T	C	0.0223928
ABO	chr9	133269042	A	G	G	0.0131883
ABO	chr9	133269214	G	A	A	8.85092e-05
ABO	chr9	133269461	T	C	T...133	0.0171146
ABO	chr9	133269548	A	G	A	0.0196611
ABO	chr9	133269582	A	G	A	0.0218538
ABO	chr9	133269706	T	C	T	2.81532e-05
ABO	chr9	133269828	T	C	T	0.0187707
ABO	chr9	133270497	GA	G	GA	0.0175494
ABO	chr9	133270565	G	A	G	0.0212542
ABO	chr9	133270584	A	AAGAAGGGAAATTAATAAATATT	A	0.0231127
ABO	chr9	133270615	A	G	A	0.019188
ABO	chr9	133270637	AT	A	AT...142	0.0225435
ABO	chr9	133270647	G	T	G...143	0.0170143
ABO	chr9	133270797	T	A	T...144	0.0183484
ABO	chr9	133270880	T	C	C	0.0034843
ABO	chr9	133271182	T	C	T...146	0.030115
ABO	chr9	133271249	A	T	A	0.0184555
ABO	chr9	133271505	G	T	T	0.000170945
ABO	chr9	133271597	C	T	T	0.000166849
ABO	chr9	133271745	T	C	T	0.0203622
ABO	chr9	133271880	G	A	A	0.000116727
ABO	chr9	133272138	G	A	A	6.20509e-05
ABO	chr9	133272408	G	T	T	3.41019e-05
ABO	chr9	133272620	C	T	T	5.68922e-05
ABO	chr9	133272816	T	C	C	7.90085e-05
ABO	chr9	133272953	C	G	G	5.67006e-05
ABO	chr9	133272994	G	A	A	4.95041e-05
ABO	chr9	133273232	C	T	T	3.50001e-05
ABO	chr9	133273680	C	CA	C	3.81166e-05
ABO	chr9	133273734	C	T	T...160	0.0151046
ABO	chr9	133273813	C	T	C	0.00946029
ABO	chr9	133274084	C	T	C	0.00607796
ABO	chr9	133274987	G	A	A	6.22384e-05
ABO	chr9	133277270	C	T	T	0.000661474
A1	chr9	133241789	T	TA	TA...165	0
A1	chr9	133242108	C	T	T	0.000115385
A1	chr9	133251881	T	C	C...167	0.00318842
A1	chr9	133252094	A	G	G...168	0.00324685
A1	chr9	133252218	C	G	G...169	0.00408729
A1	chr9	133252569	A	C	C...170	0.00442922
A1	chr9	133255669	CG	C	C...171	0.00425165
A1	chr9	133256264	G	A	A...172	0.00421814
A1	chr9	133260148	G	A	A...173	0.00344783
A1	chr9	133263362	GCGCCCACCACTA	G	G...174	0.0657552
A1	chr9	133264504	G	GAAACTGCC	G...175	0
A1	chr9	133266456	T	C	T...176	0.062911
A1	chr9	133268885	G	A	G...177	0
A1	chr9	133273983	A	G	A...178	0.0677299
A1	chr9	133274293	AC	A	A...179	0.0672971
A1	chr9	133274295	A	T	T...180	0.0703029
A1	chr9	133274414	A	G	A...181	0.0682059
A1	chr9	133276354	C	T	C...182	0.0198762
A2	chr9	133239923	C	G	G	0.000853262
A2	chr9	133240053	C	T	T	0.000380394
A2	chr9	133240276	C	G	G	0.000327704
A2	chr9	133240301	T	C	C	0.000541856
A2	chr9	133240419	A	AAAAT	AAAAT	0.000771202
A2	chr9	133240489	G	A	A	0.00795543
A2	chr9	133240543	T	C	C	0.000702942
A2	chr9	133240546	A	G	G	0.00110088
A2	chr9	133241008	T	C	C	0.000607921
A2	chr9	133241372	G	A	A	0.00136794
A2	chr9	133241661	T	C	C	0.00808919
A2	chr9	133241728	A	C	C	0.00435558
A2	chr9	133241789	T	TA	TA...195	0.00723938
A2	chr9	133242836	A	C	C	0.000284088
A2	chr9	133250329	C	G	G	0
A2	chr9	133251152	A	ACT	ACT	0
A2	chr9	133251881	T	C	C...199	0.002748
A2	chr9	133252094	A	G	G...200	0.00299526
A2	chr9	133252218	C	G	G...201	0.00283824
A2	chr9	133252569	A	C	C...202	0.00331626
A2	chr9	133253216	T	C	C...203	0
A2	chr9	133255669	CG	C	C...204	0.00297012
A2	chr9	133256264	G	A	A...205	0.00324127
A2	chr9	133260148	G	A	A...206	0.00257013
A2	chr9	133263362	GCGCCCACCACTA	G	G...207	0.0552223
A2	chr9	133264291	A	C	C	0.000173008
A2	chr9	133264504	G	GAAACTGCC	G...209	0.000226101
A2	chr9	133266456	T	C	T...210	0.0542704
A2	chr9	133266790	C	A	C...211	4.16667e-06
A2	chr9	133267800	A	G	A...212	0
A2	chr9	133268872	A	T	A...213	0
A2	chr9	133268897	A	G	A...214	0
A2	chr9	133269461	T	C	T...215	4.84724e-05
A2	chr9	133270637	AT	A	AT...216	0
A2	chr9	133270647	G	T	G...217	2.41935e-05
A2	chr9	133270797	T	A	T...218	5.17241e-05
A2	chr9	133271182	T	C	T...219	0.000489445
A2	chr9	133273734	C	T	T...220	0
A2	chr9	133273983	A	G	A...221	0.0518918
A2	chr9	133274293	AC	A	A...222	0.0539395
A2	chr9	133274295	A	T	T...223	0.0593457
A2	chr9	133274414	A	G	A...224	0.0546899
A2	chr9	133276354	C	T	C...225	0.0169858
Ytb	chr7	100888414	C	A	A	0
Ytb	chr7	100888467	C	T	T	1.17371e-06
Ytb	chr7	100888489	C	T	T	0.0306517
Ytb	chr7	100890100	G	T	T	0.0282823
Ytb	chr7	100891037	G	C	C	0
Ytb	chr7	100892018	C	T	T	0.000175042
Ytb	chr7	100892456	G	A	A	0.0285758
Ytb	chr7	100893176	G	T	T	0.0297985
Ytb	chr7	100894947	G	A	A	0.000272245
Ytb	chr7	100896377	T	G	T	0
Ytb	chr7	100898392	T	C	T	0
Ytb	chr7	100898440	T	C	T	9.73558e-05
Coa	chr7	30910249	C	T	T...238	0.000268432
Coa	chr7	30910334	A	T	T	0
Coa	chr7	30910927	TC	T	T...240	0
Coa	chr7	30912043	C	T	T...241	0.00380969
Coa	chr7	30913434	C	T	T	1.15729e-06
Coa	chr7	30913844	GC	G	G...243	5.69623e-06
Coa	chr7	30914717	C	CAGGTTT	CAGGTTT...244	3.32656e-05
Coa	chr7	30914720	AGCCCCAGCCCAGTCAAAAC	A	A...245	4.37379e-05
Coa	chr7	30914744	G	GC	GC...246	2.75791e-05
Coa	chr7	30915513	A	G	G	9.71356e-06
Coa	chr7	30915702	A	G	G...248	7.08301e-06
Coa	chr7	30916233	C	T	T...249	0.000806795
Coa	chr7	30919387	T	C	C	1.14943e-06
Coa	chr7	30922798	TG	T	T	-2.93427e-07
Coa	chr7	30924207	G	C	C	1.39555e-06
Cob	chr7	30910249	C	T	T...253	0.00711372
Cob	chr7	30910927	TC	T	T...254	0.00104493
Cob	chr7	30911096	G	C	C	3.06608e-06
Cob	chr7	30911127	G	C	C	5.86379e-05
Cob	chr7	30911129	C	T	T	0.000273952
Cob	chr7	30912043	C	T	T...258	0.119479
Cob	chr7	30913170	C	G	G	0.000506265
Cob	chr7	30913435	A	T	T	0.000620844
Cob	chr7	30913477	G	A	A	3.52762e-06
Cob	chr7	30913844	GC	G	G...262	0.000407559
Cob	chr7	30914124	G	A	A	-9.80257e-07
Cob	chr7	30914717	C	CAGGTTT	CAGGTTT...264	0.00103137
Cob	chr7	30914720	AGCCCCAGCCCAGTCAAAAC	A	A...265	0.00154921
Cob	chr7	30914744	G	GC	GC...266	0.00126541
Cob	chr7	30915502	A	G	G	0.000207818
Cob	chr7	30915702	A	G	G...268	0.000311175
Cob	chr7	30915752	T	G	G	0.000162611
Cob	chr7	30915924	G	T	T	3.44899e-05
Cob	chr7	30916233	C	T	T...271	0.000978842
Cob	chr7	30916608	A	G	G	5.66793e-05
Cob	chr7	30916874	A	G	G	8.67416e-05
Cob	chr7	30917239	G	A	A	0.000414755
Cob	chr7	30917243	A	G	G	0.000138937
Cob	chr7	30917533	A	G	G	6.19955e-05
Cob	chr7	30918087	C	T	T	4.27189e-06
Cob	chr7	30918249	C	T	T	5.49492e-08
Cob	chr7	30919869	T	A	A	3.13296e-06
Cob	chr7	30919949	C	G	G	3.53536e-06
Cob	chr7	30921568	C	T	T	1.20773e-06
Cob	chr7	30922162	C	T	T	8.57181e-05
Cob	chr7	30923142	A	G	G	5.16716e-06
Cob	chr7	30923681	A	AGGGAG	AGGGAG	2.56037e-06
Cob	chr7	30924154	T	C	C	-7.94401e-06
Cob	chr7	30924274	A	G	G	2.77977e-07
Cob	chr7	30924530	C	T	T	1.39795e-06
Cob	chr7	30925992	C	G	G	-3.16373e-06
Cob	chr7	30926351	GCTGT	G	G	0.000248717
Cob	chr7	30927172	C	T	T	-3.11034e-05
Cob	chr7	30927310	C	G	G	-8.61669e-06
Doa	chr12	14832271	G	A	A...292	0.0305165
Doa	chr12	14834162	A	G	G...293	0.0341061
Doa	chr12	14834298	A	G	G...294	0.0457394
Doa	chr12	14834474	T	C	C...295	0.0390855
Doa	chr12	14835521	G	A	A...296	0.0332151
Doa	chr12	14836364	G	A	A...297	0.0408358
Doa	chr12	14837653	G	A	A...298	0.0334133
Doa	chr12	14837674	T	C	C...299	0.0381131
Doa	chr12	14837762	A	G	G...300	0.0368187
Doa	chr12	14839014	A	T	T...301	0.0385252
Doa	chr12	14840022	A	G	G...302	0.0122521
Doa	chr12	14840136	A	G	G...303	0.00977867
Doa	chr12	14840214	T	A	A...304	0.0091941
Doa	chr12	14840505	C	T	T...305	0.0391362
Doa	chr12	14840674	G	A	A...306	0.0365498
Doa	chr12	14841578	C	G	G...307	0.0107018
Doa	chr12	14844512	G	A	A...308	0.00840544
Dob	chr12	14832271	G	A	A...309	0.00867856
Dob	chr12	14834162	A	G	G...310	0.0101266
Dob	chr12	14834298	A	G	G...311	0.010313
Dob	chr12	14834474	T	C	C...312	0.0105612
Dob	chr12	14835521	G	A	A...313	0.00990309
Dob	chr12	14836364	G	A	A...314	0.0102158
Dob	chr12	14837653	G	A	A...315	0.0102425
Dob	chr12	14837674	T	C	C...316	0.0109525
Dob	chr12	14837762	A	G	G...317	0.00792278
Dob	chr12	14839014	A	T	T...318	0.0103163
Dob	chr12	14840022	A	G	G...319	0.00860273
Dob	chr12	14840136	A	G	G...320	0.00977385
Dob	chr12	14840214	T	A	A...321	0.0101307
Dob	chr12	14840505	C	T	T...322	0.00995414
Dob	chr12	14840674	G	A	A...323	0.00958124
Dob	chr12	14841578	C	G	G...324	0.0109282
Dob	chr12	14844512	G	A	A...325	0.0105389
Fya	chr1	159201614	G	A	A	1.22134e-09
Fya	chr1	159201684	G	A	A...327	0
Fya	chr1	159201813	C	A	A...328	0.0019756
Fya	chr1	159202320	C	T	T...329	7.8246e-05
Fya	chr1	159203064	G	A	A...330	0.00218377
Fya	chr1	159203354	C	T	T...331	0.000504022
Fya	chr1	159203749	C	T	T...332	0.00120909
Fya	chr1	159204012	TC	T	T...333	0.000769203
Fya	chr1	159204097	A	G	G...334	7.26749e-05
Fya	chr1	159204287	G	A	A	-7.57414e-07
Fya	chr1	159204333	C	T	T...336	0.00129997
Fya	chr1	159204419	C	T	T...337	6.92416e-05
Fya	chr1	159205095	T	C	C...338	0.00155298
Fya	chr1	159205130	C	T	T...339	0.00379892
Fya	chr1	159205214	CT	C	CT...340	0.0282183
Fya	chr1	159205403	A	G	G...341	0.000465038
Fya	chr1	159205564	G	A	G...342	0.392011
Fya	chr1	159205737	G	A	A...343	0.00105937
Fya	chr1	159206611	G	A	A...344	0.00025358
Fya	chr1	159206700	C	T	T...345	0.00257625
Fya	chr1	159206718	A	G	G...346	0.000865719
Fya	chr1	159207254	T	C	C...347	0
Fya	chr1	159207533	T	C	T...348	0.00164343
Fya	chr1	159207958	G	A	G...349	0.01529
Fya	chr1	159208483	C	G	G...350	0.000538225
Fyb	chr1	159201423	C	T	T	3.04522e-05
Fyb	chr1	159201684	G	A	A...352	4.31511e-05
Fyb	chr1	159201813	C	A	A...353	0.000296617
Fyb	chr1	159202320	C	T	T...354	-2.52244e-05
Fyb	chr1	159203064	G	A	A...355	0.00523101
Fyb	chr1	159203316	GA	G	G	0.000284998
Fyb	chr1	159203354	C	T	T...357	0.0067006
Fyb	chr1	159203749	C	T	T...358	0.00791364
Fyb	chr1	159204012	TC	T	T...359	0.00692974
Fyb	chr1	159204097	A	G	G...360	-1.24194e-05
Fyb	chr1	159204333	C	T	T...361	0.00777118
Fyb	chr1	159204419	C	T	T...362	5.47551e-05
Fyb	chr1	159204893	T	C	C	0.000400911
Fyb	chr1	159205095	T	C	C...364	0.0139778
Fyb	chr1	159205130	C	T	T...365	0.00193833
Fyb	chr1	159205214	CT	C	CT...366	0.00421127
Fyb	chr1	159205403	A	G	G...367	0.00239577
Fyb	chr1	159205564	G	A	G...368	0.251359
Fyb	chr1	159205737	G	A	A...369	0.0021523
Fyb	chr1	159206611	G	A	A...370	0.000216207
Fyb	chr1	159206700	C	T	T...371	0.000476682
Fyb	chr1	159206718	A	G	G...372	0.0204596
Fyb	chr1	159207254	T	C	C...373	0.00137105
Fyb	chr1	159207533	T	C	T...374	0.000203846
Fyb	chr1	159207958	G	A	G...375	0.0496328
Fyb	chr1	159208483	C	G	G...376	0.000435403
Lsa	chr2	126655559	A	G	A	-2.58966e-05
Lsa	chr2	126657085	C	T	C	-5.35292e-05
Lsa	chr2	126661529	T	C	T	1.48639e-05
Lsa	chr2	126662652	A	G	A	1.0462e-05
Lsa	chr2	126663815	C	G	G	6.80288e-05
Lsa	chr2	126667273	T	C	T	4.63306e-07
Lsa	chr2	126668458	T	C	T	0
Lsa	chr2	126669403	T	G	T	7.04225e-06
Lsa	chr2	126670410	G	C	C	0
Lsa	chr2	126670690	A	G	A	0
Lsa	chr2	126671593	A	T	A	0.000499809
Lsa	chr2	126671624	C	G	G	-1.56288e-05
Lsa	chr2	126672077	T	G	T	0.000342474
Lsa	chr2	126672973	C	T	T	2.23396e-06
Lsa	chr2	126673736	G	A	A	2.74977e-05
Lsa	chr2	126674516	C	T	T	0
Lsa	chr2	126674973	T	G	G	0.0353676
Lsa	chr2	126675422	G	A	A	1.63395e-05
Lsa	chr2	126676038	C	T	T	-2.22894e-05
Lsa	chr2	126676347	A	G	A	0.00021686
Lsa	chr2	126676870	A	G	G	-4.71013e-06
Lsa	chr2	126677724	T	C	C	4.12265e-05
Lsa	chr2	126677725	C	T	T	-9.99245e-06
Lsa	chr2	126678381	A	T	A	0.0005836
Lsa	chr2	126678554	C	T	T	-1.83824e-06
Lsa	chr2	126679066	A	T	T	2.70557e-05
Lsa	chr2	126679148	C	T	T	0
Lsa	chr2	126679472	T	A	T	0.000246679
Lsa	chr2	126679788	C	T	T	-1.49008e-05
Lsa	chr2	126679874	TA	TAA	TAA	2.1102e-05
Lsa	chr2	126679971	G	T	T	0.000464232
Lsa	chr2	126680020	C	T	T	1.25782e-05
Lsa	chr2	126680551	G	A	A	2.16297e-06
Lsa	chr2	126680900	G	T	T	1.35874e-05
Lsa	chr2	126681076	T	G	G	0
Lsa	chr2	126681161	G	A	A	0.000112469
Lsa	chr2	126681251	G	T	T	8.12251e-06
Lsa	chr2	126681900	C	T	T	7.17762e-05
Lsa	chr2	126682406	G	A	A	7.79262e-05
Lsa	chr2	126682542	T	C	T	0.000282418
Lsa	chr2	126683275	A	G	A	6.95939e-05
Lsa	chr2	126683582	A	G	A	0
Lsa	chr2	126684029	C	T	C	6.07665e-05
Lsa	chr2	126684500	C	T	T	9.37938e-05
Lsa	chr2	126685335	T	C	T	0
Lsa	chr2	126686051	A	G	A	0.000786095
Lsa	chr2	126686195	G	T	G	3.30353e-05
Lsa	chr2	126686382	T	G	G	8.31121e-05
Lsa	chr2	126686658	A	AG	AG	6.43642e-05
Lsa	chr2	126687010	C	G	G	4.48404e-05
Lsa	chr2	126687474	A	G	A	-7.65597e-06
Lsa	chr2	126687525	C	T	C	0.00013459
Lsa	chr2	126687853	A	G	G	7.82591e-05
Lsa	chr2	126687911	T	TC	TC	0.000851243
Lsa	chr2	126688246	C	G	G	0.000258764
Lsa	chr2	126688644	G	A	A	0.000425365
Lsa	chr2	126688913	A	G	G	0.000102436
Lsa	chr2	126688952	T	C	T	0.000290703
Lsa	chr2	126688953	G	A	A	6.85716e-05
Lsa	chr2	126689277	C	T	C	0.000192447
Lsa	chr2	126689553	C	T	C	6.46892e-06
Lsa	chr2	126689899	T	C	C	2.27792e-05
Lsa	chr2	126691871	C	G	G	0.000130894
Lsa	chr2	126692090	C	T	C	3.98188e-06
Lsa	chr2	126692129	C	T	C	0.000271074
Lsa	chr2	126692616	G	A	A	-8.24149e-07
Lsa	chr2	126692794	G	A	A	8.91428e-05
Lsa	chr2	126692818	TG	T	T	6.14914e-05
Lsa	chr2	126694359	T	A	A	6.23102e-05
Lsa	chr2	126694974	C	T	T	7.6219e-05
Lsa	chr2	126695079	A	T	T	7.45316e-05
Lsa	chr2	126695196	G	C	C	6.82482e-05
Lsa	chr2	126695569	G	A	A	4.77425e-05
Lsa	chr2	126695682	GT	G	GT	8.20707e-06
Lsa	chr2	126697294	G	C	C	0.000103695
Lsa	chr2	126697595	G	A	G	5.76781e-05
Lsa	chr2	126698093	C	T	C	5.09972e-05
Lsa	chr2	126698445	C	T	T	-1.91665e-05
Lsa	chr2	126698522	T	G	T	-7.69784e-06
Lsa	chr2	126698553	G	A	A	-9.98205e-06
Lsa	chr2	126698611	G	A	A	5.01619e-06
HPA1a	chr17	47252111	C	T	T...458	0
HPA1a	chr17	47253436	A	C	C...459	0.000265892
HPA1a	chr17	47254101	C	T	T	0
HPA1a	chr17	47254136	C	A	A...461	0.000235837
HPA1a	chr17	47256171	C	A	A...462	0.00038426
HPA1a	chr17	47256902	A	G	G...463	0.0039907
HPA1a	chr17	47258465	T	A	A...464	0.00363172
HPA1a	chr17	47258609	C	T	T...465	0.00398273
HPA1a	chr17	47258727	G	A	A...466	0.00492628
HPA1a	chr17	47258786	G	A	A...467	0.00387974
HPA1a	chr17	47262134	G	T	T...468	0.00368457
HPA1a	chr17	47263720	C	T	T...469	0.000697744
HPA1a	chr17	47263878	C	A	A...470	0.00127901
HPA1a	chr17	47274139	C	T	T...471	0.00463023
HPA1a	chr17	47274928	C	G	G...472	0.00566301
HPA1a	chr17	47275569	C	T	T...473	0.0160854
HPA1a	chr17	47277385	G	A	A...474	0.00461415
HPA1a	chr17	47277861	T	C	C...475	0.00445439
HPA1a	chr17	47278354	G	A	A...476	0.00496099
HPA1a	chr17	47282145	C	T	T...477	0.0158607
HPA1a	chr17	47283364	T	C	C...478	0.0168225
HPA1a	chr17	47289878	G	C	C...479	0.0159566
HPA1a	chr17	47293152	G	A	A...480	0.0171721
HPA1a	chr17	47296478	T	C	T...481	0.0190337
HPA1b	chr17	47252111	C	T	T...482	5e-05
HPA1b	chr17	47252404	G	A	A	0
HPA1b	chr17	47253062	C	T	T	0
HPA1b	chr17	47253393	G	A	A	2.27273e-05
HPA1b	chr17	47253436	A	C	C...486	0.00756115
HPA1b	chr17	47254061	G	A	A	0
HPA1b	chr17	47254136	C	A	A...488	0.00725408
HPA1b	chr17	47254252	C	G	G	0
HPA1b	chr17	47255524	G	C	C	0
HPA1b	chr17	47256171	C	A	A...491	0.0076536
HPA1b	chr17	47256377	A	G	A	5.91056e-05
HPA1b	chr17	47256902	A	G	G...493	0.0354469
HPA1b	chr17	47258465	T	A	A...494	0.0310795
HPA1b	chr17	47258609	C	T	T...495	0.00122399
HPA1b	chr17	47258727	G	A	A...496	0.0017759
HPA1b	chr17	47258786	G	A	A...497	0.00225451
HPA1b	chr17	47259971	T	G	G	5.55556e-05
HPA1b	chr17	47261431	A	G	G	0
HPA1b	chr17	47262134	G	T	T...500	0.029473
HPA1b	chr17	47263055	G	A	A	4.16667e-05
HPA1b	chr17	47263720	C	T	T...502	0.00283284
HPA1b	chr17	47263878	C	A	A...503	0.00330207
HPA1b	chr17	47265615	C	T	T	0
HPA1b	chr17	47266347	C	T	T	0
HPA1b	chr17	47266574	G	T	T	0
HPA1b	chr17	47268370	T	C	C	0
HPA1b	chr17	47269123	A	G	G	4.54545e-05
HPA1b	chr17	47270167	G	A	A	0.000133636
HPA1b	chr17	47270655	T	C	C	3.84615e-05
HPA1b	chr17	47274139	C	T	T...511	0.000779209
HPA1b	chr17	47274928	C	G	G...512	0.000591071
HPA1b	chr17	47275569	C	T	T...513	0.0329134
HPA1b	chr17	47277385	G	A	A...514	0.002274
HPA1b	chr17	47277861	T	C	C...515	0.00327065
HPA1b	chr17	47277987	C	G	G	2.5e-05
HPA1b	chr17	47278354	G	A	A...517	0.0026615
HPA1b	chr17	47279416	T	C	C	0
HPA1b	chr17	47280123	C	T	T	0
HPA1b	chr17	47282145	C	T	T...520	0.0346565
HPA1b	chr17	47283364	T	C	C...521	0.0300572
HPA1b	chr17	47284929	C	T	T	0
HPA1b	chr17	47285944	C	A	A	0.000322144
HPA1b	chr17	47286180	G	T	T	0
HPA1b	chr17	47287356	C	T	T	4.35606e-05
HPA1b	chr17	47289878	G	C	C...526	0.0315689
HPA1b	chr17	47290882	G	A	A	0
HPA1b	chr17	47290971	A	C	C	7.40741e-05
HPA1b	chr17	47291764	C	G	G	2.08333e-05
HPA1b	chr17	47292423	G	A	A	1.82292e-05
HPA1b	chr17	47293152	G	A	A...531	0.0342592
HPA1b	chr17	47293216	A	G	G	7.14286e-05
HPA1b	chr17	47293738	G	A	A	0.000208333
HPA1b	chr17	47295056	A	G	G	3.1746e-05
HPA1b	chr17	47296478	T	C	T...535	0.108063
HPA1b	chr17	47297429	A	G	A	0.000641562
HPA1b	chr17	47297614	A	G	A	0.00122031
HPA1b	chr17	47297628	G	A	G	0.000193854
HPA1b	chr17	47300338	C	CGT	C	0.000291212
HPA1b	chr17	47300344	C	CGT	CGT	0.000317064
HPA1b	chr17	47300346	C	T	T	0.000116452
HPA1b	chr17	47302636	T	C	T	0.00141938
HPA1b	chr17	47303033	G	A	G	0.00146815
HPA1b	chr17	47307646	C	T	T	0.00548884
HPA1b	chr17	47308274	T	C	C	0.000964194
HPA1b	chr17	47308791	G	A	A	0.000841052
HPA1b	chr17	47309174	A	G	G	0.000708173
HPA1b	chr17	47309431	G	C	G	0.00133867
HPA1b	chr17	47310843	G	A	A	0.000769064
HPA1b	chr17	47311220	T	A	T	5.17241e-05
HPA1b	chr17	47313106	C	T	C	0.00141438
HPA1b	chr17	47313585	G	C	C	0.000952109
HPA1b	chr17	47313649	G	T	G	0.000136364
HPA1b	chr17	47314284	C	G	G	0
K	chr7	142939965	G	C	C...555	2.44406e-06
K	chr7	142940627	G	T	T...556	2.27471e-06
K	chr7	142942068	T	C	C...557	3.57084e-09
K	chr7	142942234	C	T	C...558	0.000106968
K	chr7	142943509	T	G	G	4.5861e-07
K	chr7	142944333	T	A	A...560	2.6084e-05
K	chr7	142944830	G	C	C...561	3.94192e-07
K	chr7	142946005	G	A	A	6.3055e-07
K	chr7	142946783	C	T	T...563	6.53232e-05
K	chr7	142946955	T	G	G	2.70482e-06
K	chr7	142947813	G	A	A	2.80278e-06
K	chr7	142950559	C	A	A	0.00101968
K	chr7	142950633	C	A	A...567	-1.29527e-06
K	chr7	142952205	A	G	G	1.11857e-06
K	chr7	142953388	G	C	G...569	0.000173792
K	chr7	142953578	G	A	A	1.23916e-05
K	chr7	142954382	G	A	A	2.30374e-05
K	chr7	142954383	G	T	T	3.56424e-05
K	chr7	142954781	G	A	A...573	2.62827e-06
K	chr7	142955464	TA	T	T	1.12108e-06
K	chr7	142956337	A	G	G	-2.85577e-06
K	chr7	142957232	T	C	C	4.26457e-06
K	chr7	142957248	G	A	A...577	1.43464e-05
K	chr7	142957921	G	A	A...578	0.0865698
K	chr7	142959775	C	G	G...579	5.83536e-05
K	chr7	142960688	C	T	T...580	2.92068e-05
K	chr7	142960828	T	C	C...581	2.72237e-05
K	chr7	142962639	G	A	A	4.65343e-06
K	chr7	142963692	A	T	T...583	0
K	chr7	142963830	A	G	G	0.000158603
K	chr7	142963976	C	T	T	0.000504385
K	chr7	142964151	A	G	G...586	0.000214644
K	chr7	142964340	A	G	G...587	0.000200403
Kpa	chr7	142939444	T	G	G...588	4.27781e-05
Kpa	chr7	142939502	G	A	A	1.64297e-05
Kpa	chr7	142939607	T	C	C...590	2.99015e-05
Kpa	chr7	142939965	G	C	C...591	1.15264e-05
Kpa	chr7	142940627	G	T	T...592	2.35698e-06
Kpa	chr7	142942068	T	C	C...593	2.75657e-05
Kpa	chr7	142942234	C	T	C...594	0.000203329
Kpa	chr7	142944295	A	G	G	2.52973e-05
Kpa	chr7	142944333	T	A	A...596	1.14155e-06
Kpa	chr7	142944830	G	C	C...597	1.13636e-06
Kpa	chr7	142945011	A	G	G	1.14155e-06
Kpa	chr7	142945509	A	G	G	0.000148192
Kpa	chr7	142946012	T	C	C...600	3.40124e-05
Kpa	chr7	142948527	C	T	T	2.331e-06
Kpa	chr7	142950633	C	A	A...602	2.385e-05
Kpa	chr7	142953388	G	C	G...603	0.000716169
Kpa	chr7	142954267	G	A	A...604	0.0490025
Kpa	chr7	142954781	G	A	A...605	3.69051e-05
Kpa	chr7	142957248	G	A	A...606	1.71327e-05
Kpa	chr7	142957921	G	A	A...607	1.16941e-05
Kpa	chr7	142959775	C	G	G...608	2.75408e-05
Kpa	chr7	142960688	C	T	T...609	8.88343e-05
Kpa	chr7	142960828	T	C	C...610	0.00010446
Kpa	chr7	142963692	A	T	T...611	2.70539e-05
Kpa	chr7	142964151	A	G	G...612	2.43905e-05
Kpa	chr7	142964340	A	G	G...613	2.21318e-05
Ula	chr7	142939444	T	G	G...614	4.31579e-05
Ula	chr7	142939607	T	C	C...615	3.7022e-05
Ula	chr7	142939965	G	C	C...616	4.24763e-05
Ula	chr7	142942234	C	T	C...617	0.00920692
Ula	chr7	142944120	T	C	C	1.89181e-05
Ula	chr7	142944333	T	A	A...619	0.199077
Ula	chr7	142946012	T	C	C...620	3.67176e-05
Ula	chr7	142946783	C	T	T...621	0.000240858
Ula	chr7	142949801	T	C	C	-6.8109e-06
Ula	chr7	142950633	C	A	A...623	1.19539e-05
Ula	chr7	142950767	A	C	C	6.66667e-06
Ula	chr7	142950912	T	C	C	0.000264151
Ula	chr7	142953388	G	C	G...626	0.00195947
Ula	chr7	142954267	G	A	A...627	1.80303e-05
Ula	chr7	142954781	G	A	A...628	4.35782e-05
Ula	chr7	142957248	G	A	A...629	0.000136706
Ula	chr7	142959775	C	G	G...630	0.048187
Ula	chr7	142960688	C	T	T...631	-2.71398e-07
Ula	chr7	142960828	T	C	C...632	1.50783e-05
Ula	chr7	142964151	A	G	G...633	1.92555e-05
Ula	chr7	142964340	A	G	G...634	5.47235e-05
Jka	chr18	45727373	C	A	A...635	0
Jka	chr18	45737901	C	G	G...636	0.0360551
Jka	chr18	45738012	A	G	G...637	0.0312752
Jka	chr18	45738220	T	C	C...638	0.036848
Jka	chr18	45738290	A	G	G...639	0.0313211
Jka	chr18	45738679	T	C	C...640	0.0340073
Jka	chr18	45738781	G	A	A...641	0.0318912
Jka	chr18	45739554	G	A	A...642	0.0342415
Jka	chr18	45740473	A	G	G...643	0.0322065
Jka	chr18	45740639	A	G	G...644	0.0329331
Jka	chr18	45741063	A	G	G...645	0.0330892
Jka	chr18	45741304	A	G	G...646	0.00960907
Jka	chr18	45741447	A	G	G...647	0.00815428
Jka	chr18	45741452	T	C	C...648	0.00594353
Jka	chr18	45741477	C	T	T...649	0.0107055
Jka	chr18	45741592	TG	T	T...650	0.00945531
Jka	chr18	45741598	A	G	G...651	0.00852463
Jka	chr18	45741796	G	C	C...652	0.00956409
Jkb	chr18	45685044	C	T	C	0
Jkb	chr18	45685266	A	C	C	2.87064e-07
Jkb	chr18	45685410	G	A	A	5.03001e-06
Jkb	chr18	45685419	C	A	A	2.26852e-06
Jkb	chr18	45685851	G	A	A	4.75977e-06
Jkb	chr18	45685860	G	A	G	0
Jkb	chr18	45686497	C	A	A	6.71459e-06
Jkb	chr18	45686665	AT	A	AT	4.60934e-06
Jkb	chr18	45686720	G	A	A	3.46222e-06
Jkb	chr18	45686951	C	G	G	0
Jkb	chr18	45687106	G	A	A	-5.06201e-07
Jkb	chr18	45687851	G	GGTGCT	GGTGCT	0
Jkb	chr18	45688880	T	C	C	4.43115e-07
Jkb	chr18	45689160	G	T	T	0
Jkb	chr18	45689748	C	A	A	-1.1655e-06
Jkb	chr18	45691049	C	T	T	5.78357e-06
Jkb	chr18	45691296	G	T	T	2.57386e-06
Jkb	chr18	45692102	C	T	T	1.84767e-05
Jkb	chr18	45692233	T	C	T	7.65114e-06
Jkb	chr18	45693513	T	A	A	3.02102e-07
Jkb	chr18	45694035	A	G	G	4.63687e-06
Jkb	chr18	45694587	G	C	C	5.49652e-05
Jkb	chr18	45694647	G	A	A	0
Jkb	chr18	45694816	C	A	A	6.65709e-06
Jkb	chr18	45695736	A	G	G	2.66687e-05
Jkb	chr18	45697459	G	C	C	0.000113297
Jkb	chr18	45698115	C	G	G	4.82446e-06
Jkb	chr18	45698328	G	A	A	1.1728e-06
Jkb	chr18	45698443	G	C	C	1.82678e-05
Jkb	chr18	45699528	T	C	C	9.25426e-06
Jkb	chr18	45700550	C	G	G	9.34226e-06
Jkb	chr18	45700682	G	T	T	0
Jkb	chr18	45703036	A	C	C	0
Jkb	chr18	45703626	T	TAGGCCTGGCTCATGAAACCATTCTTTCCTC	TAGGCCTGGCTCATGAAACCATTCTTTCCTC	1.18483e-06
Jkb	chr18	45704989	A	G	A	1.33468e-05
Jkb	chr18	45705386	G	T	T	0
Jkb	chr18	45706673	GCTC	G	G	3.34821e-07
Jkb	chr18	45707211	A	G	A	2.22717e-06
Jkb	chr18	45707279	G	A	A	2.2466e-07
Jkb	chr18	45708774	C	T	T	8.49645e-05
Jkb	chr18	45708874	A	C	C	-2.88711e-08
Jkb	chr18	45708874	A	T	T	-1.11857e-06
Jkb	chr18	45711798	C	T	T	3.90961e-05
Jkb	chr18	45712091	C	A	A	1.17578e-06
Jkb	chr18	45712132	T	C	T	6.6132e-06
Jkb	chr18	45712813	G	A	A	0
Jkb	chr18	45713067	G	A	G	-4.37984e-07
Jkb	chr18	45713973	TTA	T	T	0
Jkb	chr18	45715108	G	A	A	-9.09091e-08
Jkb	chr18	45715183	G	A	A	2.35496e-06
Jkb	chr18	45716349	G	A	A	0.00265877
Jkb	chr18	45716821	T	C	C	2.31481e-06
Jkb	chr18	45716868	T	C	T	0
Jkb	chr18	45716939	T	C	C	7.0389e-06
Jkb	chr18	45717301	G	A	A	0
Jkb	chr18	45717302	T	TA	TA	2.57798e-07
Jkb	chr18	45717678	G	GT	GT	0
Jkb	chr18	45717907	G	A	A	5.43204e-05
Jkb	chr18	45717916	T	G	G	9.22351e-07
Jkb	chr18	45718070	G	A	A	0
Jkb	chr18	45718150	T	C	C	0
Jkb	chr18	45718643	G	A	A	6.02823e-05
Jkb	chr18	45718664	T	A	A	8.12453e-05
Jkb	chr18	45718683	C	T	T	3.88533e-05
Jkb	chr18	45719268	G	A	A	0
Jkb	chr18	45719379	C	T	T	5.31466e-05
Jkb	chr18	45719593	G	A	A	3.7943e-05
Jkb	chr18	45719940	C	G	G	0
Jkb	chr18	45721556	G	T	T	2.55468e-05
Jkb	chr18	45722624	G	T	T	1.8312e-05
Jkb	chr18	45722792	A	T	T	9.07029e-08
Jkb	chr18	45722799	T	C	C	-1.0903e-06
Jkb	chr18	45722827	A	G	G	1.29899e-05
Jkb	chr18	45722868	C	G	G	2.99092e-06
Jkb	chr18	45722876	T	A	T	8.17196e-07
Jkb	chr18	45723011	C	T	C	1.59137e-06
Jkb	chr18	45723111	C	T	T	2.9355e-05
Jkb	chr18	45723124	A	G	A	9.08345e-05
Jkb	chr18	45723149	G	A	A	0.00200037
Jkb	chr18	45723549	C	T	T	3.27967e-05
Jkb	chr18	45723869	C	T	C	2.84793e-06
Jkb	chr18	45723967	G	C	G	2.76446e-05
Jkb	chr18	45724217	G	A	A	0
Jkb	chr18	45724818	G	A	A	4.4999e-05
Jkb	chr18	45725820	G	A	A	0.000224479
Jkb	chr18	45726716	A	G	G	0.000318796
Jkb	chr18	45726828	G	A	A	0.00028502
Jkb	chr18	45726926	A	G	A	3.51288e-06
Jkb	chr18	45727107	T	C	C	0.000231547
Jkb	chr18	45727281	C	T	T	0.000265801
Jkb	chr18	45727373	C	A	A...743	0.000250947
Jkb	chr18	45728118	T	C	C	7.72947e-07
Jkb	chr18	45728223	C	T	T	0.000254761
Jkb	chr18	45728233	G	T	T	0.00023267
Jkb	chr18	45728350	A	G	G	0.000231741
Jkb	chr18	45728845	A	T	T	0.000318133
Jkb	chr18	45728924	C	G	G	0.000230843
Jkb	chr18	45728990	C	T	T	0.000291878
Jkb	chr18	45729170	G	T	T	0.000322639
Jkb	chr18	45729390	C	G	G	0.000281984
Jkb	chr18	45729738	G	A	A	0.000270821
Jkb	chr18	45729844	T	C	C	0.000261445
Jkb	chr18	45730215	A	G	G	4.65116e-06
Jkb	chr18	45730222	A	G	G	0.000239198
Jkb	chr18	45730450	G	A	A	0.0013194
Jkb	chr18	45730880	G	C	C	0.000229534
Jkb	chr18	45731415	C	G	G	0.0002136
Jkb	chr18	45731434	C	T	T	0.000237229
Jkb	chr18	45731601	A	G	G	0.000194757
Jkb	chr18	45731731	T	C	C	0.000295715
Jkb	chr18	45732403	G	A	A	0.000284194
Jkb	chr18	45732495	A	G	G	0.000212799
Jkb	chr18	45732554	G	A	A	0.000308168
Jkb	chr18	45732637	GC	G	G	0.000289834
Jkb	chr18	45732825	A	G	G	0.000256443
Jkb	chr18	45732857	C	T	T	0.000231534
Jkb	chr18	45733163	C	G	G	0.000263308
Jkb	chr18	45733402	C	T	T	0.000186023
Jkb	chr18	45734135	C	T	T	1.95139e-06
Jkb	chr18	45734508	T	A	A	0.0002309
Jkb	chr18	45734580	C	T	T	0.000342898
Jkb	chr18	45734997	C	G	G	4.75061e-05
Jkb	chr18	45735062	T	C	C	0.000270766
Jkb	chr18	45735626	A	C	C	0.000357773
Jkb	chr18	45736145	T	C	C	0.000268557
Jkb	chr18	45736305	T	C	C	7.109e-06
Jkb	chr18	45736936	G	T	T	1.21378e-05
Jkb	chr18	45737001	T	C	T	1.0425e-05
Jkb	chr18	45737040	T	C	C	1.13468e-05
Jkb	chr18	45737257	G	A	A	1.2526e-05
Jkb	chr18	45737284	G	A	A	8.78406e-06
Jkb	chr18	45737287	G	A	G	6.92841e-06
Jkb	chr18	45737563	C	T	C	-1.45688e-07
Jkb	chr18	45737582	C	T	C	1.26757e-05
Jkb	chr18	45737901	C	G	G...787	0.0225836
Jkb	chr18	45738012	A	G	G...788	0.0215226
Jkb	chr18	45738220	T	C	C...789	0.0194178
Jkb	chr18	45738290	A	G	G...790	0.0258566
Jkb	chr18	45738679	T	C	C...791	0.023728
Jkb	chr18	45738729	T	A	A	2.22787e-05
Jkb	chr18	45738781	G	A	A...793	0.0217935
Jkb	chr18	45739095	T	C	C	2.55673e-05
Jkb	chr18	45739309	G	A	A	1.80257e-05
Jkb	chr18	45739554	G	A	A...796	0.169051
Jkb	chr18	45739587	T	C	C	0.0261377
Jkb	chr18	45740473	A	G	G...798	0.0225923
Jkb	chr18	45740639	A	G	G...799	0.0239586
Jkb	chr18	45740659	C	T	T	1.15473e-06
Jkb	chr18	45740749	G	C	C	3.56722e-06
Jkb	chr18	45740806	G	T	T	1.20192e-06
Jkb	chr18	45741063	A	G	G...803	0.020106
Jkb	chr18	45741304	A	G	G...804	0.0051893
Jkb	chr18	45741447	A	G	G...805	0.00552563
Jkb	chr18	45741452	T	C	C...806	0.00644929
Jkb	chr18	45741477	C	T	T...807	0.00666089
Jkb	chr18	45741592	TG	T	T...808	0.00483119
Jkb	chr18	45741598	A	G	G...809	0.00675676
Jkb	chr18	45741796	G	C	C...810	0.00664671
Jkb	chr18	45742226	T	C	T	0
Jkb	chr18	45742522	G	C	C	1.14989e-05
Jkb	chr18	45743659	A	G	G	0
Jkb	chr18	45743685	C	G	C	-2.55428e-07
Jkb	chr18	45744099	A	G	A	3.65688e-06
Jkb	chr18	45746254	C	T	T	1.41197e-05
Jkb	chr18	45747121	C	T	T	6.82263e-06
Jkb	chr18	45748785	G	C	G	2.33309e-06
Jkb	chr18	45749143	GT	G	GT	4.56621e-06
Jkb	chr18	45749233	A	G	A	-9.25926e-08
Jkb	chr18	45749625	T	G	T	8.06452e-06
Jkb	chr18	45749754	G	A	A	4.08145e-08
Jkb	chr18	45750067	C	T	T	0.00016431
Jkb	chr18	45750183	A	G	G	1.86809e-05
Jkb	chr18	45750931	T	A	T	1.25232e-05
Jkb	chr18	45752290	C	T	C	1.46776e-05
Jkb	chr18	45752515	A	C	A	3.53554e-05
Jkb	chr18	45753201	G	A	A	5.53144e-06
Jkb	chr18	45753220	A	G	A	2.76086e-05
Jkb	chr18	45753948	G	A	G	2.68482e-05
Lwb	chr19	10284974	C	T	T	2.36207e-05
Lwb	chr19	10285007	A	G	G	9.19905e-05
Lwb	chr19	10285660	C	T	T	1.26816e-05
Lwb	chr19	10285975	T	C	C	0.000243753
Lwb	chr19	10286395	C	T	T	-2.04031e-06
Lwb	chr19	10286455	G	A	A	-1.68109e-05
Lwb	chr19	10286457	C	T	T	0
Lwb	chr19	10286554	C	T	T	4.73296e-05
Lwb	chr19	10286562	C	T	T	9.9951e-07
Lwb	chr19	10286727	C	T	T	4.70196e-05
Lwb	chr19	10287311	A	G	G	0.0739512
Lwb	chr19	10287754	T	C	C	9.47797e-06
Lwb	chr19	10288699	T	G	G	1.80908e-05
Lwb	chr19	10288875	C	G	G	6.39198e-05
Lwb	chr19	10289228	C	T	T	0.000222982
Lwb	chr19	10289434	G	C	G	0.00183018
Lwb	chr19	10289628	G	A	G	0.000439241
Lwb	chr19	10290134	C	T	T	0.00873383
Lwb	chr19	10290422	G	C	C	7.29296e-05
Lea	chr19	5842158	C	A	A...850	5.15757e-08
Lea	chr19	5842209	A	T	T...851	1.01136e-05
Lea	chr19	5844526	A	G	A...852	0.000852412
Lea	chr19	5844638	G	A	G...853	0.000973207
Lea	chr19	5845963	A	G	G...854	-9.61474e-06
Lea	chr19	5846218	C	T	T...855	0
Lea	chr19	5847068	C	A	A...856	4.38106e-06
Lea	chr19	5847511	T	C	C...857	-4.27011e-06
Lea	chr19	5847989	T	C	T...858	0.00134225
Lea	chr19	5850002	G	T	T...859	-7.58495e-06
Lea	chr19	5851790	A	G	A...860	4.34862e-06
Lea	chr19	5852997	A	C	A...861	2.3738e-06
Lea	chr19	5853102	C	A	A	0
Lea	chr19	5853181	G	T	T	0
Lea	chr19	5853390	G	A	G	-5e-08
Lea	chr19	5853428	C	T	T...865	-1.29955e-07
Lea	chr19	48697960	C	T	C...866	0
Lea	chr19	48700572	C	T	T...867	0.000225217
Lea	chr19	48700621	G	A	A	0.000304835
Lea	chr19	48702748	C	G	G...869	0.000169297
Lea	chr19	48702851	C	G	G...870	0.0337062
Lea	chr19	48702888	G	C	C...871	0.0334273
Lea	chr19	48702915	C	T	T...872	0.0115804
Lea	chr19	48703160	A	G	G...873	0.0326505
Lea	chr19	48703205	C	T	T...874	0.0327172
Lea	chr19	48703346	C	T	C...875	0.000104655
Lea	chr19	48703417	G	A	A...876	0.0307906
Lea	chr19	48703728	G	A	A...877	4.80511e-05
Lea	chr19	48703949	A	G	G...878	0.000157214
Lea	chr19	48704000	T	C	C...879	0
Lea	chr19	48704535	G	A	A...880	0
Lea	chr19	48705244	A	G	G...881	5.78947e-05
Lea	chr19	48705286	T	C	C...882	3.15789e-05
Lea	chr19	48705307	C	T	T...883	7.57576e-05
Lea	chr19	48705372	G	C	C...884	4.85437e-05
Lea	chr19	48705608	G	A	A...885	0.000166777
Lea	chr19	48705753	T	C	C...886	5.48469e-05
Lea	chr19	48705969	G	A	A...887	2.94118e-05
Lea	chr19	48706061	G	A	A...888	8.05967e-05
Lea	chr19	48706068	C	T	T...889	0.000110771
Lea	chr19	48706082	T	C	C...890	0
Lea	chr19	48706207	C	A	A...891	8.42697e-05
Lea	chr19	48706303	T	G	G...892	3.80435e-05
Lea	chr19	48706309	A	G	G...893	0
Lea	chr19	48706594	A	G	G...894	0
Leb	chr19	5840915	C	A	A	0.00563066
Leb	chr19	5841145	T	C	C	7.80517e-05
Leb	chr19	5841345	G	T	T	0.00195678
Leb	chr19	5841451	T	C	C	0.00272931
Leb	chr19	5842158	C	A	A...899	0.00306369
Leb	chr19	5842209	A	T	T...900	0.00268371
Leb	chr19	5842576	C	T	T	0.00140691
Leb	chr19	5843565	C	T	T	0
Leb	chr19	5843598	T	C	C	5.86787e-05
Leb	chr19	5843773	A	T	T	0.00212829
Leb	chr19	5843982	T	C	C	0.000300633
Leb	chr19	5844332	C	T	T	0.00677403
Leb	chr19	5844526	A	G	A...907	0.0243047
Leb	chr19	5844638	G	A	G...908	0.0423127
Leb	chr19	5844781	A	C	C	0.00383973
Leb	chr19	5845444	C	G	G	5.12861e-06
Leb	chr19	5845460	G	A	A	1.7316e-05
Leb	chr19	5845634	C	T	T	0.00132346
Leb	chr19	5845963	A	G	G...913	0.000353704
Leb	chr19	5846214	A	G	G	0.000786041
Leb	chr19	5846218	C	T	T...915	0.000858597
Leb	chr19	5846266	T	C	C	0.00190551
Leb	chr19	5847068	C	A	A...917	0.00693241
Leb	chr19	5847185	C	T	T	0.00211011
Leb	chr19	5847511	T	C	C...919	0.00110794
Leb	chr19	5847645	G	A	A	0.000945476
Leb	chr19	5847681	C	T	T	0.00142363
Leb	chr19	5847989	T	C	T...922	0.026426
Leb	chr19	5848262	C	T	T	0.000132238
Leb	chr19	5849655	C	T	T	0.00193563
Leb	chr19	5850002	G	T	T...925	0.000840802
Leb	chr19	5850118	G	A	A	0.000742524
Leb	chr19	5850486	C	G	G	0.000123573
Leb	chr19	5851325	A	G	G	0.000313619
Leb	chr19	5851790	A	G	A...929	0.00711573
Leb	chr19	5851968	C	T	T	7.11551e-05
Leb	chr19	5852588	C	T	T	0.00889222
Leb	chr19	5852864	C	T	T	0.000210804
Leb	chr19	5852932	A	AT	A	-4.34513e-05
Leb	chr19	5852997	A	C	A...934	7.24141e-05
Leb	chr19	5853211	C	A	A	5.8479e-05
Leb	chr19	5853422	C	T	T	7.9231e-05
Leb	chr19	5853428	C	T	T...937	-3.38865e-05
Leb	chr19	5853467	C	T	T	-7.2116e-06
Leb	chr19	48694597	G	A	A	-5.04026e-05
Leb	chr19	48695079	T	C	C	0.00021027
Leb	chr19	48697960	C	T	C...941	7.13685e-06
Leb	chr19	48699602	G	A	A	0
Leb	chr19	48700403	C	T	T	5.58468e-06
Leb	chr19	48700476	A	G	G	-3.22687e-05
Leb	chr19	48700482	A	G	G	5.43478e-06
Leb	chr19	48700533	G	A	A	-1.15844e-05
Leb	chr19	48700572	C	T	T...947	9.59544e-05
Leb	chr19	48700735	G	A	A	5.68182e-06
Leb	chr19	48700764	A	C	C	-7.07014e-07
Leb	chr19	48700799	CA	C	C	2.07435e-05
Leb	chr19	48701573	A	G	G	0.000288196
Leb	chr19	48701721	G	A	A	0.000197465
Leb	chr19	48702748	C	G	G...953	5.07109e-05
Leb	chr19	48702851	C	G	G...954	0.029844
Leb	chr19	48702888	G	C	C...955	0.0321564
Leb	chr19	48702915	C	T	T...956	0.0100417
Leb	chr19	48703160	A	G	G...957	0.031266
Leb	chr19	48703205	C	T	T...958	0.0308107
Leb	chr19	48703346	C	T	C...959	0.000109557
Leb	chr19	48703417	G	A	A...960	0.0306663
Leb	chr19	48703728	G	A	A...961	8.83838e-06
Leb	chr19	48703949	A	G	G...962	0.000108606
Leb	chr19	48704000	T	C	C...963	-9.4086e-06
Leb	chr19	48704297	C	T	T	5.72778e-06
Leb	chr19	48704535	G	A	A...965	8.76159e-05
Leb	chr19	48705244	A	G	G...966	0.000177717
Leb	chr19	48705286	T	C	C...967	7.28022e-05
Leb	chr19	48705307	C	T	T...968	0.00016386
Leb	chr19	48705372	G	C	C...969	6.73205e-06
Leb	chr19	48705608	G	A	A...970	0.00014192
Leb	chr19	48705721	A	G	G	0.000130394
Leb	chr19	48705753	T	C	C...972	7.96909e-05
Leb	chr19	48705969	G	A	A...973	0.00020969
Leb	chr19	48706061	G	A	A...974	-1.26236e-05
Leb	chr19	48706068	C	T	T...975	0.000181673
Leb	chr19	48706082	T	C	C...976	0.000135386
Leb	chr19	48706207	C	A	A...977	7.37201e-05
Leb	chr19	48706303	T	G	G...978	0.000139572
Leb	chr19	48706309	A	G	G...979	0.000124813
Leb	chr19	48706594	A	G	G...980	0.000252749
Leb	chr19	48706635	C	A	A	0.000165128
Leb	chr19	48706643	A	G	G	4.08015e-05
Lua	chr19	44808040	AGCTTG	A	A	0.000990329
Lua	chr19	44808048	TAAC	T	T	0.00107858
Lua	chr19	44808053	T	G	G	0.00109811
Lua	chr19	44810458	T	C	C	0.000466607
Lua	chr19	44812188	G	A	A	0.0206868
Lua	chr19	44813331	G	A	A	0.0216434
Lua	chr19	44815094	A	G	G	0.0224484
Lua	chr19	44816374	G	A	A	1.1671e-06
Lua	chr19	44819487	A	G	G	6.97777e-05
Lua	chr19	44821972	G	A	A	0.00013914
Lua	chr19	44822314	G	A	A	4.32688e-06
Lua	chr19	44822481	T	G	T	6.18072e-05
Lua	chr19	44822960	T	C	C	-7.03623e-06
Lua	chr19	44823407	C	T	T	-1.68687e-05
M	chr4	143869037	C	A	A...997	4.07381e-06
M	chr4	143869231	C	CT	CT...998	3.05527e-05
M	chr4	143869248	C	T	T...999	1.30026e-05
M	chr4	143869348	A	G	G...1000	0.000391245
M	chr4	143870072	C	T	T...1001	5.02984e-05
M	chr4	143870716	CG	C	C...1002	-5.70679e-06
M	chr4	143870719	C	T	T...1003	7.1075e-06
M	chr4	143870763	C	T	T...1004	7.01976e-06
M	chr4	143870767	T	C	C...1005	-1.04602e-08
M	chr4	143870917	A	G	G...1006	5.88561e-06
M	chr4	143871012	G	A	A...1007	1.0841e-05
M	chr4	143871272	C	G	G...1008	3.3985e-05
M	chr4	143872372	G	A	A...1009	6.91244e-06
M	chr4	143872580	G	C	C...1010	0.000533602
M	chr4	143872985	G	A	A...1011	4.96858e-06
M	chr4	143873463	C	T	T...1012	1.49649e-05
M	chr4	143873832	G	A	A...1013	1.41848e-05
M	chr4	143874216	G	A	A...1014	1.02441e-05
M	chr4	143874472	G	C	G...1015	1.73659e-06
M	chr4	143874921	G	T	T...1016	-1.8513e-08
M	chr4	143874931	A	G	G...1017	4.07302e-05
M	chr4	143875079	G	A	A	0.000114667
M	chr4	143875201	T	G	G...1019	3.75027e-05
M	chr4	143875342	T	G	G	3.89032e-05
M	chr4	143877051	G	T	T	6.33661e-05
M	chr4	143877448	T	C	C...1022	0.00202952
M	chr4	143878108	CA	C	C...1023	3.88957e-05
M	chr4	143878238	G	A	A...1024	8.47054e-06
M	chr4	143878912	A	G	G...1025	1.40962e-05
M	chr4	143879003	A	G	G...1026	1.47968e-05
M	chr4	143879258	A	T	T...1027	2.04675e-05
M	chr4	143879675	G	A	A...1028	3.79677e-05
M	chr4	143879730	A	T	T...1029	-7.81297e-07
M	chr4	143880626	G	A	A...1030	4.02834e-05
M	chr4	143880913	ATTATTG	A	A...1031	0.00025591
M	chr4	143881692	T	A	A...1032	2.66405e-05
M	chr4	143882309	T	TATTAAG	TATTAAG...1033	8.14842e-06
M	chr4	143882831	C	T	T	0
M	chr4	143882887	A	C	C	6.96563e-05
M	chr4	143883243	G	C	G	-1.887e-07
M	chr4	143884052	C	A	A...1037	0.00242318
M	chr4	143885405	T	C	C...1038	0.000504323
M	chr4	143885468	A	T	A...1039	2.19851e-07
M	chr4	143889171	T	G	G...1040	-1.72914e-06
M	chr4	143889914	G	A	A...1041	1.50573e-07
M	chr4	143891575	G	A	A...1042	0.000135714
M	chr4	143891705	C	T	T	0.000140385
M	chr4	143892341	C	T	C	2.04048e-05
M	chr4	143892693	G	A	A...1045	0
M	chr4	143893271	C	T	T	0
M	chr4	143894240	G	T	G...1047	0
M	chr4	143894378	G	A	A...1048	0.000106139
M	chr4	143896829	A	G	A	1.15282e-05
M	chr4	143897933	T	C	C...1050	1.82998e-05
M	chr4	143899488	A	C	C...1051	4.88887e-05
M	chr4	143900633	A	G	G	0.00012028
M	chr4	143900653	A	G	G...1053	2.94589e-05
M	chr4	143904178	C	G	G...1054	6.65918e-05
M	chr4	143904709	C	A	A...1055	-1.32684e-06
M	chr4	143905167	AT	A	A...1056	1.14943e-08
M	chr4	143906328	G	C	C	9.61024e-05
M	chr4	143907378	G	A	A...1058	0.000411355
M	chr4	143995211	T	C	T...1059	-1.7438e-06
M	chr4	143995467	A	C	A...1060	0
M	chr4	143995764	G	A	A	3.4558e-07
M	chr4	143995877	G	T	T...1062	0.00015003
M	chr4	143997121	G	A	A...1063	5.99852e-06
M	chr4	143997559	C	G	G...1064	1.13636e-05
M	chr4	143998386	A	G	G...1065	0.000122965
M	chr4	143999327	A	T	T...1066	-7.17489e-07
M	chr4	143999443	G	A	A...1067	1.77154e-08
M	chr4	143999679	A	T	T...1068	0.000109615
M	chr4	144001396	G	A	A...1069	0.000519122
M	chr4	144002604	G	A	A	4.37383e-05
M	chr4	144002948	T	A	A	4.64062e-06
M	chr4	144006411	T	C	C...1072	6.54087e-05
M	chr4	144007270	C	T	T...1073	3.56735e-08
M	chr4	144009935	TA	T	T...1074	0.000155595
M	chr4	144011077	T	C	C	1.75562e-08
M	chr4	144011472	G	A	A	5.40921e-06
M	chr4	144012526	TGAA	T	T...1077	0.000757078
M	chr4	144012828	A	G	G	3.85834e-06
M	chr4	144016894	C	T	T...1079	0.000256951
M	chr4	144017460	CAG	C	C...1080	0
M	chr4	144018300	C	G	G	0.000195243
M	chr4	144018723	G	A	A	2.64825e-06
M	chr4	144019180	G	C	C...1083	0.000612679
M	chr4	144107891	A	G	A...1084	0.00341241
M	chr4	144109021	C	G	G	2.63476e-05
M	chr4	144109037	A	G	A...1086	0.00256521
M	chr4	144109393	C	T	T	0.000185821
M	chr4	144110688	C	T	C...1088	0.00172973
M	chr4	144112379	A	G	A...1089	0.00248432
M	chr4	144112490	A	G	G...1090	0.00155652
M	chr4	144113756	TAGAC	T	T...1091	0.000346435
M	chr4	144114635	G	A	A...1092	0.00150584
M	chr4	144114975	T	C	T	9.71651e-07
M	chr4	144117165	C	T	T	0.00119486
M	chr4	144117474	T	C	C...1095	0.00104597
M	chr4	144119066	C	T	T...1096	0.00170947
M	chr4	144119186	C	T	T...1097	-5.42625e-06
M	chr4	144119196	C	A	A...1098	-7.78825e-08
M	chr4	144119631	T	C	T...1099	0.0071207
M	chr4	144119918	CAA	C	C...1100	0.0826054
M	chr4	144121097	C	G	C...1101	0.0164858
M	chr4	144121221	G	A	G...1102	5.9368e-05
M	chr4	144121367	T	C	C...1103	0.0180293
M	chr4	144122057	C	G	G...1104	0.0137827
M	chr4	144123020	C	T	T...1105	0.00581539
M	chr4	144123053	G	A	A...1106	0.0163907
M	chr4	144123386	C	T	C...1107	1.05584e-06
M	chr4	144123768	C	T	C...1108	1.79202e-05
M	chr4	144125306	T	C	C	3.58694e-05
M	chr4	144126188	C	T	T	8.05469e-06
M	chr4	144128234	T	C	C...1111	0.00119545
M	chr4	144128759	C	T	T...1112	-1.74788e-05
M	chr4	144130953	C	G	G...1113	0.00287005
M	chr4	144132618	C	T	T	0.000748825
M	chr4	144133157	T	C	C	7.057e-05
M	chr4	144133421	A	T	T...1116	0.00353471
M	chr4	144133554	C	T	T...1117	0.00262397
M	chr4	144133783	A	G	G	0
M	chr4	144134460	A	T	T	7.82576e-05
M	chr4	144137131	A	G	G...1120	0.00311733
M	chr4	144137143	G	T	T...1121	0.0035153
M	chr4	144138490	T	C	C...1122	0.000904506
M	chr4	144138491	G	C	C...1123	0.00331249
M	chr4	144139223	T	C	C...1124	0.00335642
M	chr4	144139826	G	C	C	0
M	chr4	144140669	CA	C	C...1126	0.00231703
M	chr4	144140928	AG	A	A...1127	0.00350245
M	chr4	144141866	A	G	G	1.73316e-05
N	chr4	143868949	A	G	G	2.49327e-06
N	chr4	143869037	C	A	A...1130	7.92644e-06
N	chr4	143869156	G	A	A	1.7661e-05
N	chr4	143869231	C	CT	CT...1132	4.56645e-05
N	chr4	143869248	C	T	T...1133	1.63349e-06
N	chr4	143869348	A	G	G...1134	5.49533e-05
N	chr4	143870072	C	T	T...1135	-2.35919e-05
N	chr4	143870526	T	G	G	-2.07051e-06
N	chr4	143870716	CG	C	C...1137	1.32986e-06
N	chr4	143870719	C	T	T...1138	6.53331e-06
N	chr4	143870722	G	A	A	7.21796e-07
N	chr4	143870763	C	T	T...1140	5.44859e-06
N	chr4	143870767	T	C	C...1141	2.92051e-06
N	chr4	143870798	C	T	T	0.00070322
N	chr4	143870819	G	C	C	-1.14679e-08
N	chr4	143870917	A	G	G...1144	4.78282e-06
N	chr4	143871012	G	A	A...1145	0.000101209
N	chr4	143871272	C	G	G...1146	6.60187e-06
N	chr4	143871352	G	A	G...1147	-3.20123e-06
N	chr4	143871567	C	T	T	0
N	chr4	143871806	G	T	T	5.5838e-06
N	chr4	143871885	T	C	T...1150	4.64964e-06
N	chr4	143872372	G	A	A...1151	2.98907e-06
N	chr4	143872580	G	C	C...1152	8.79413e-05
N	chr4	143872744	C	T	T	1.84155e-05
N	chr4	143872767	A	C	C	0.000332812
N	chr4	143872886	A	G	A...1155	2.98413e-06
N	chr4	143872985	G	A	A...1156	3.03319e-07
N	chr4	143873463	C	T	T...1157	-2.09024e-06
N	chr4	143873832	G	A	A...1158	-1.84236e-06
N	chr4	143874216	G	A	A...1159	2.56603e-06
N	chr4	143874921	G	T	T...1160	3.57275e-06
N	chr4	143874931	A	G	G...1161	4.87723e-05
N	chr4	143875117	C	T	T	3.72591e-06
N	chr4	143875201	T	G	G...1163	-1.26194e-05
N	chr4	143876222	T	C	C	4.53398e-06
N	chr4	143877448	T	C	C...1165	-2.56426e-06
N	chr4	143878108	CA	C	C...1166	8.74014e-05
N	chr4	143878238	G	A	A...1167	4.41094e-06
N	chr4	143878325	T	G	G	1.13556e-05
N	chr4	143878687	G	A	A	7.0955e-06
N	chr4	143878912	A	G	G...1170	9.10284e-06
N	chr4	143879003	A	G	G...1171	4.41475e-06
N	chr4	143879193	T	C	C	7.92828e-06
N	chr4	143879258	A	T	T...1173	2.99466e-06
N	chr4	143879675	G	A	A...1174	1.77524e-06
N	chr4	143879730	A	T	T...1175	4.33018e-06
N	chr4	143880626	G	A	A...1176	-1.46044e-05
N	chr4	143880645	C	G	G	7.10221e-06
N	chr4	143880913	ATTATTG	A	A...1178	5.81423e-05
N	chr4	143881554	A	G	G	1.28361e-05
N	chr4	143881692	T	A	A...1180	5.56288e-06
N	chr4	143881811	T	C	C	5.74728e-07
N	chr4	143882223	A	G	G	8.41867e-07
N	chr4	143882309	T	TATTAAG	TATTAAG...1183	2.98672e-06
N	chr4	143884038	C	T	T	1.51061e-05
N	chr4	143884052	C	A	A...1185	9.13494e-06
N	chr4	143885405	T	C	C...1186	6.32618e-05
N	chr4	143885468	A	T	A...1187	-4.30362e-06
N	chr4	143887600	A	AG	A	0.000298154
N	chr4	143887648	T	C	C	2.36035e-05
N	chr4	143889914	G	A	A...1190	-7.85538e-06
N	chr4	143891575	G	A	A...1191	0.00168765
N	chr4	143891603	C	G	G...1192	-4.91691e-06
N	chr4	143892432	C	G	G	0.000106711
N	chr4	143892693	G	A	A...1194	-4.49071e-05
N	chr4	143894378	G	A	A...1195	8.44676e-06
N	chr4	143897020	G	C	C	0.000320826
N	chr4	143897428	C	T	T...1197	-5.16913e-06
N	chr4	143897933	T	C	C...1198	-3.01009e-06
N	chr4	143898848	A	G	G	0.000843375
N	chr4	143899488	A	C	C...1200	1.00897e-06
N	chr4	143900653	A	G	G...1201	7.10088e-05
N	chr4	143902241	A	C	C	0
N	chr4	143902647	C	T	C...1203	-7.61666e-07
N	chr4	143903893	AC	A	A	0.000366376
N	chr4	143904178	C	G	G...1205	-3.9033e-06
N	chr4	143904304	A	C	C	1.16653e-05
N	chr4	143904601	T	C	T	-1.40805e-06
N	chr4	143904764	A	T	T	0.000688576
N	chr4	143905167	AT	A	A...1209	1.57611e-05
N	chr4	143906999	T	G	G	0
N	chr4	143907378	G	A	A...1211	6.56152e-05
N	chr4	143994256	TTA	T	TTA...1212	-1.04831e-06
N	chr4	143994316	C	T	C...1213	-2.59848e-06
N	chr4	143994688	C	T	T...1214	-2.44507e-06
N	chr4	143995193	A	C	A...1215	-8.00154e-07
N	chr4	143995211	T	C	T...1216	1.19458e-06
N	chr4	143995877	G	T	T...1217	-7.12565e-07
N	chr4	143996463	T	C	T...1218	-8.92111e-06
N	chr4	143996885	AG	A	AG...1219	-8.90204e-06
N	chr4	143997121	G	A	A...1220	2.12235e-05
N	chr4	143997559	C	G	G...1221	0.00413454
N	chr4	143997714	A	G	A...1222	-3.81915e-06
N	chr4	143997906	G	A	G...1223	4.90519e-06
N	chr4	143997972	C	A	C...1224	-8.01541e-07
N	chr4	143998386	A	G	G...1225	4.50249e-07
N	chr4	143998930	G	T	T	0.000112372
N	chr4	143999005	G	A	A...1227	9.40442e-06
N	chr4	143999490	C	T	T	-3.38748e-07
N	chr4	143999679	A	T	T...1229	5.76427e-05
N	chr4	144000410	T	C	C	-1.6747e-08
N	chr4	144001396	G	A	A...1231	0.000126397
N	chr4	144002770	A	C	C	3.37079e-07
N	chr4	144005840	G	A	A	4.36234e-05
N	chr4	144006411	T	C	C...1234	0.0016722
N	chr4	144007270	C	T	T...1235	8.88419e-08
N	chr4	144009125	A	G	G	3.03596e-05
N	chr4	144009935	TA	T	T...1237	4.60305e-05
N	chr4	144011479	A	G	G	0.000136398
N	chr4	144012526	TGAA	T	T...1239	4.03401e-06
N	chr4	144013292	G	A	A	-2.39378e-08
N	chr4	144014242	CT	C	C	0.00112944
N	chr4	144015351	A	G	G	0.00205091
N	chr4	144015834	A	C	C	0.000807508
N	chr4	144016894	C	T	T...1244	0.000111084
N	chr4	144017063	A	G	A	1.58127e-05
N	chr4	144017460	CAG	C	C...1246	7.86999e-06
N	chr4	144019180	G	C	C...1247	2.41648e-06
N	chr4	144019665	G	A	A	0.00175493
N	chr4	144021099	C	G	G	3.12764e-05
N	chr4	144021155	AT	A	A	-8.23814e-07
N	chr4	144107891	A	G	A...1251	0.000109983
N	chr4	144108008	A	G	G	-4.91535e-06
N	chr4	144108734	G	A	G	2.24198e-05
N	chr4	144108930	T	G	G	1.52392e-05
N	chr4	144109037	A	G	A...1255	0.000167091
N	chr4	144109162	T	C	C	3.22024e-06
N	chr4	144109414	A	T	T	0
N	chr4	144109548	A	G	A	3.7311e-05
N	chr4	144110688	C	T	C...1259	0.00294706
N	chr4	144111089	G	A	A	1.39587e-05
N	chr4	144112379	A	G	A...1261	0.000287034
N	chr4	144112490	A	G	G...1262	0.0228861
N	chr4	144112507	T	C	T	1.646e-06
N	chr4	144112623	T	A	A	0
N	chr4	144112657	A	G	A	1.20054e-07
N	chr4	144113756	TAGAC	T	T...1266	-1.46888e-05
N	chr4	144113914	CAATA	C	C	6.33963e-06
N	chr4	144114635	G	A	A...1268	0.0247003
N	chr4	144115458	A	G	A	2.49897e-05
N	chr4	144115486	T	TTC	T	2.30916e-05
N	chr4	144117474	T	C	C...1271	0.00151216
N	chr4	144117603	T	G	G	0
N	chr4	144117740	G	T	T	0
N	chr4	144118106	T	C	T	1.63844e-05
N	chr4	144118534	A	C	C	2.23364e-05
N	chr4	144118648	AT	A	A	-1.40374e-07
N	chr4	144118912	A	T	T	3.45122e-06
N	chr4	144119032	A	C	C	2.01166e-05
N	chr4	144119066	C	T	T...1279	0.00179405
N	chr4	144119186	C	T	T...1280	0.000565004
N	chr4	144119196	C	A	A...1281	0.000490714
N	chr4	144119446	G	A	A	8.26472e-06
N	chr4	144119631	T	C	T...1283	0.000313133
N	chr4	144119918	CAA	C	C...1284	0.0459071
N	chr4	144120124	C	T	T	0.000243369
N	chr4	144120424	C	T	T	0.000155718
N	chr4	144120597	A	C	A	4.34068e-05
N	chr4	144120985	A	G	G	-7.26744e-08
N	chr4	144121097	C	G	C...1289	0.0480148
N	chr4	144121221	G	A	G...1290	0.000157251
N	chr4	144121367	T	C	C...1291	0.0462577
N	chr4	144121448	C	A	A	2.98479e-07
N	chr4	144121945	C	T	T	-1.96898e-06
N	chr4	144122057	C	G	G...1294	0.0467006
N	chr4	144123020	C	T	T...1295	0.0140506
N	chr4	144123033	A	G	G	-8.56175e-07
N	chr4	144123053	G	A	A...1297	0.0451378
N	chr4	144123386	C	T	C...1298	6.77352e-05
N	chr4	144123768	C	T	C...1299	7.69462e-05
N	chr4	144123986	A	G	G	1.70403e-06
N	chr4	144124099	C	A	C	0.000180068
N	chr4	144125391	T	C	C	5.14765e-06
N	chr4	144125663	C	T	T	0
N	chr4	144125698	T	C	C	3.96915e-06
N	chr4	144127495	G	T	T	0.000174514
N	chr4	144128234	T	C	C...1306	0.000193746
N	chr4	144128759	C	T	T...1307	0
N	chr4	144128865	A	T	A	9.62908e-05
N	chr4	144129380	T	A	A	0.000255921
N	chr4	144129979	A	G	A	0.000169943
N	chr4	144130123	A	G	G	0
N	chr4	144130176	A	C	C	7.48231e-07
N	chr4	144130300	G	A	A	-1.01155e-06
N	chr4	144130787	A	G	A	0.000250157
N	chr4	144130953	C	G	G...1315	0.0488773
N	chr4	144131247	C	T	T	0.000284936
N	chr4	144132045	C	T	T	0.00140926
N	chr4	144132501	AC	A	A	6.24578e-07
N	chr4	144132608	A	G	A	0.000264369
N	chr4	144132619	G	A	G	0.000206598
N	chr4	144132899	A	T	T	-2.1571e-06
N	chr4	144133076	A	G	A	0.000372377
N	chr4	144133421	A	T	T...1323	0.00924867
N	chr4	144133546	C	T	T	2.04894e-06
N	chr4	144133554	C	T	T...1325	0.00928551
N	chr4	144133702	G	A	A	0.000263615
N	chr4	144133757	A	G	G	7.89756e-07
N	chr4	144135107	C	G	G	-3.93778e-06
N	chr4	144136127	T	C	C	0
N	chr4	144137131	A	G	G...1330	0.0123855
N	chr4	144137143	G	T	T...1331	0.0100239
N	chr4	144138490	T	C	C...1332	0.0102168
N	chr4	144138491	G	C	C...1333	0.01006
N	chr4	144138933	A	C	C	-2.78336e-06
N	chr4	144139167	T	C	C	1.35024e-06
N	chr4	144139223	T	C	C...1336	0.00900878
N	chr4	144140201	T	C	C	0.000300097
N	chr4	144140669	CA	C	C...1338	0.00331911
N	chr4	144140928	AG	A	A...1339	0.00312168
N	chr4	144141680	C	T	T	0.000483775
N	chr4	144141946	G	C	C	-1.84458e-06
N	chr4	144142320	T	TC	TC	-1.81297e-06
S	chr4	143871885	T	C	T...1343	0.000243534
S	chr4	143874507	T	G	T...1344	0
S	chr4	143885468	A	T	A...1345	0.000230404
S	chr4	143888647	C	A	C...1346	0.000729928
S	chr4	143889164	G	A	A...1347	0.00074802
S	chr4	143889171	T	G	G...1348	0.0005215
S	chr4	143889481	C	G	G...1349	0.00270372
S	chr4	143889914	G	A	A...1350	0.00199706
S	chr4	143891603	C	G	G...1351	0.00146657
S	chr4	143891913	G	T	T...1352	0.00196107
S	chr4	143894240	G	T	G...1353	0.000724061
S	chr4	143897428	C	T	T...1354	0.00176645
S	chr4	143902647	C	T	C...1355	0.00025167
S	chr4	143904709	C	A	A...1356	0.000726994
S	chr4	143905254	C	G	G...1357	0.00119956
S	chr4	143907507	T	A	T...1358	0.000970539
S	chr4	143994152	T	A	T...1359	0.0128181
S	chr4	143994175	C	A	C...1360	0.0180737
S	chr4	143994256	TTA	T	TTA...1361	0.0173777
S	chr4	143994316	C	T	C...1362	0.0195356
S	chr4	143994375	T	A	T...1363	0.016563
S	chr4	143994627	C	T	C...1364	0.018677
S	chr4	143994688	C	T	T...1365	0.0186851
S	chr4	143994811	A	G	A...1366	0.0217429
S	chr4	143994873	G	A	G...1367	0.0168507
S	chr4	143995193	A	C	A...1368	0.0188434
S	chr4	143995211	T	C	T...1369	0.018566
S	chr4	143995467	A	C	A...1370	0.0179997
S	chr4	143996463	T	C	T...1371	0.019194
S	chr4	143996586	G	A	G...1372	0.0183597
S	chr4	143996657	T	C	T...1373	0.0203194
S	chr4	143996885	AG	A	AG...1374	0.00657893
S	chr4	143996999	G	C	G...1375	0.0209754
S	chr4	143997740	A	G	A...1376	0.0177967
S	chr4	143997906	G	A	G...1377	0.0210762
S	chr4	143997972	C	A	C...1378	0.00298121
S	chr4	143998417	C	G	G...1379	0.0158101
S	chr4	143999004	G	C	C...1380	0.0166585
S	chr4	143999005	G	A	A...1381	0.000750481
S	chr4	143999327	A	T	T...1382	0.0202385
S	chr4	143999443	G	A	A...1383	0.0158354
S	chr4	143999485	A	T	T...1384	0.0241579
S	chr4	143999732	A	C	C...1385	0.0202527
S	chr4	143999748	A	C	C...1386	0.0223385
s	chr4	143871352	G	A	G...1387	0.00021452
s	chr4	143872884	GA	G	GA	0.000308934
s	chr4	143872886	A	G	A...1389	0
s	chr4	143874472	G	C	G...1390	0.000325559
s	chr4	143874507	T	G	T...1391	0.000331153
s	chr4	143885468	A	T	A...1392	0.00169814
s	chr4	143888647	C	A	C...1393	0.00215644
s	chr4	143889164	G	A	A...1394	0.00153434
s	chr4	143889171	T	G	G...1395	0.00272994
s	chr4	143889481	C	G	G...1396	0.00267886
s	chr4	143889914	G	A	A...1397	0.00151561
s	chr4	143891603	C	G	G...1398	0.00265183
s	chr4	143891913	G	T	T...1399	0.00173342
s	chr4	143894240	G	T	G...1400	0.00285065
s	chr4	143897428	C	T	T...1401	0.00190617
s	chr4	143902647	C	T	C...1402	0.0013629
s	chr4	143904709	C	A	A...1403	0.00137583
s	chr4	143905254	C	G	G...1404	0.00228512
s	chr4	143907507	T	A	T...1405	0.00153634
s	chr4	143994152	T	A	T...1406	0.00718746
s	chr4	143994175	C	A	C...1407	0.0063226
s	chr4	143994256	TTA	T	TTA...1408	0.00800818
s	chr4	143994316	C	T	C...1409	0.00772868
s	chr4	143994375	T	A	T...1410	0.00806774
s	chr4	143994627	C	T	C...1411	0.00735517
s	chr4	143994688	C	T	T...1412	0.00920988
s	chr4	143994811	A	G	A...1413	0.00953235
s	chr4	143994873	G	A	G...1414	0.00209028
s	chr4	143995193	A	C	A...1415	0.00722369
s	chr4	143995211	T	C	T...1416	0.00674507
s	chr4	143995467	A	C	A...1417	0.00746382
s	chr4	143996463	T	C	T...1418	0.00886027
s	chr4	143996586	G	A	G...1419	0.00702156
s	chr4	143996657	T	C	T...1420	0.00667967
s	chr4	143996885	AG	A	AG...1421	0.00230991
s	chr4	143996999	G	C	G...1422	0.00687224
s	chr4	143997714	A	G	A...1423	0.000514244
s	chr4	143997740	A	G	A...1424	0.00766254
s	chr4	143997906	G	A	G...1425	0.00633508
s	chr4	143997972	C	A	C...1426	0.00341375
s	chr4	143998417	C	G	G...1427	0.00733982
s	chr4	143999004	G	C	C...1428	0.00789668
s	chr4	143999005	G	A	A...1429	0.000191459
s	chr4	143999327	A	T	T...1430	0.00765612
s	chr4	143999443	G	A	A...1431	0.00652613
s	chr4	143999485	A	T	T...1432	0.00656351
s	chr4	143999732	A	C	C...1433	0.00703151
s	chr4	143999748	A	C	C...1434	0.0067272
s	chr4	144011706	T	G	G	0.00150383
P1	chr3	161083380	G	T	T	-1.96577e-05
P1	chr3	161087564	T	C	C	2.36578e-07
P1	chr3	161089071	G	A	A	0.000277814
P1	chr3	161091022	C	T	T	3.09473e-06
P1	chr3	161092118	G	T	T	0.000239695
P1	chr3	161092587	G	A	A	0.000981019
P1	chr3	161095253	C	G	G	4.95826e-06
P1	chr3	161096195	T	G	G	0.000705814
P1	chr3	161097094	A	C	C	0.000262077
P1	chr3	161098568	C	G	G	0.000612343
P1	chr3	161098952	C	T	T	0.000326149
P1	chr3	161100092	A	C	C	0.000260368
P1	chr3	161102217	C	CA	CA	-1.31057e-05
P1	chr3	161104181	A	G	G	-0.000150312
P1	chr3	161105371	G	A	A	-1.24087e-05
P1	chr22	42690586	C	A	A	0.000124691
P1	chr22	42691638	G	A	A	0.000304869
P1	chr22	42691775	C	T	T	0.000508427
P1	chr22	42692072	G	A	A	0.00136822
P1	chr22	42692255	C	T	T	0.000473271
P1	chr22	42692359	G	GC	GC	0.000205584
P1	chr22	42692429	C	T	T	0
P1	chr22	42692543	C	T	T	0.000113518
P1	chr22	42692965	C	T	T	0.000386985
P1	chr22	42693049	G	C	G	-4.74145e-05
P1	chr22	42693843	T	C	C	0.000259953
P1	chr22	42694225	C	T	T	0.000265614
P1	chr22	42694270	T	A	A	0.000178952
P1	chr22	42694708	G	A	A	0
P1	chr22	42695348	C	T	T	1.63306e-05
P1	chr22	42695559	T	TG	TG	0.000161092
P1	chr22	42695998	C	T	T	0.000191346
P1	chr22	42696550	C	T	T	0
P1	chr22	42696780	C	T	T	0.000384009
P1	chr22	42696845	A	C	C	0.003488
P1	chr22	42696906	C	T	T	0.000187971
P1	chr22	42697137	T	C	C	9.78763e-05
P1	chr22	42697162	A	T	T	0.000161168
P1	chr22	42697183	T	A	A	0.000201798
P1	chr22	42697370	C	T	T	6.53061e-06
P1	chr22	42697590	G	A	A	1.90909e-05
P1	chr22	42697692	A	G	G	0.000187469
P1	chr22	42698021	T	C	T	-6.17689e-05
P1	chr22	42698079	T	C	C	0.000168835
P1	chr22	42698334	G	C	G	0.00324769
P1	chr22	42698459	G	A	A	0.000365936
P1	chr22	42698730	G	A	A	0.000136467
P1	chr22	42698871	A	G	G	-7.74438e-05
P1	chr22	42698919	G	A	G	0.00238935
P1	chr22	42698926	T	G	G	0.000142859
P1	chr22	42698939	GCAACGT	G	G	0
P1	chr22	42699123	G	A	A	0.000178444
P1	chr22	42699249	G	C	C	0.000113349
P1	chr22	42699368	T	A	T	0
P1	chr22	42699451	C	T	C	2.55102e-05
P1	chr22	42699467	C	T	T	-0.000169882
P1	chr22	42699594	T	C	C	0.000178514
P1	chr22	42699993	C	T	T	0.00360978
P1	chr22	42700007	A	T	T	-0.000194188
P1	chr22	42700341	A	G	G	8.55841e-05
P1	chr22	42700486	G	A	A	0.00761438
P1	chr22	42700501	C	T	T	0.0110451
P1	chr22	42700990	G	C	C	0.00175852
P1	chr22	42701508	G	A	G	8.69006e-05
P1	chr22	42701545	T	C	C	-3.0499e-05
P1	chr22	42702644	A	G	A	-6.74126e-06
P1	chr22	42702765	C	A	C	7.23767e-07
P1	chr22	42703049	C	G	G	-1.94185e-05
P1	chr22	42704573	G	A	G	0.00248154
P1	chr22	42704938	T	C	C	0.00135777
P1	chr22	42705391	G	A	G	3.76155e-05
P1	chr22	42705423	G	A	G	1.0989e-05
P1	chr22	42706864	A	T	A	9.11735e-06
P1	chr22	42706931	A	G	G	0
P1	chr22	42707322	T	A	T	6.94176e-05
P1	chr22	42707393	T	C	T	5.73317e-05
P1	chr22	42707429	T	G	T	1.42341e-05
P1	chr22	42707678	C	A	C	6.95486e-05
P1	chr22	42708008	C	G	G	0.000143833
P1	chr22	42708327	G	A	G	2.78811e-05
P1	chr22	42708395	T	A	A	6.61225e-05
P1	chr22	42709468	T	C	T	6.31674e-05
P1	chr22	42709526	G	A	G	6.75884e-05
P1	chr22	42709697	C	T	T	0
P1	chr22	42710183	G	C	G	-1.04212e-05
P1	chr22	42710447	G	A	G	4.71857e-06
P1	chr22	42710576	G	A	G	0.000111609
P1	chr22	42710759	C	A	C	3.08253e-05
P1	chr22	42711683	C	G	G	4.82309e-05
P1	chr22	42711987	A	T	T	7.07655e-05
P1	chr22	42712657	C	G	C	5.56558e-05
P1	chr22	42712920	A	C	C	0.000608801
P1	chr22	42713737	A	G	A	1.72796e-05
P1	chr22	42713767	G	A	G	1.40177e-05
P1	chr22	42714109	A	G	A	0.000572709
P1	chr22	42714730	T	C	T	4.31366e-05
P1	chr22	42714913	G	A	A	2.68955e-06
P1	chr22	42715430	T	C	C	0.000349586
P1	chr22	42715727	A	T	T	2.10526e-05
P1	chr22	42716469	C	T	C	5.50325e-05
P1	chr22	42716605	A	G	G	8.05606e-05
P1	chr22	42716668	A	G	G	0.000457898
P1	chr22	42716812	C	A	C	5.56927e-05
P1	chr22	42716955	T	C	T	4.34396e-05
P1	chr22	42716998	T	G	G	0.000517444
P1	chr22	42717401	A	G	G	-2.78323e-05
P1	chr22	42717428	C	T	C	0.00480677
P1	chr22	42717429	G	A	A	-2.5411e-05
P1	chr22	42717528	C	G	G	-0.000463445
P1	chr22	42717667	T	C	C	0.00127871
P1	chr22	42718014	A	C	A	0.0953108
P1	chr22	42718034	G	C	G	0.00524
P1	chr22	42718126	A	G	G	0.000789164
P1	chr22	42718285	G	A	A	0.000623734
P1	chr22	42718451	TG	T	TG	0.00388888
P1	chr22	42718465	A	C	C	0.000350131
P1	chr22	42718545	G	A	G	0.101972
P1	chr22	42718664	G	A	A	1.07363e-06
P1	chr22	42718922	T	C	C	3.79688e-05
P1	chr22	42719513	CCTTT	C	CCTTT	0.100858
P1	chr22	42719564	G	T	T	3.32602e-05
P1	chr22	42719570	T	C	T	0.015396
P1	chr22	42719770	G	C	C	0.000767941
P1	chr22	42720131	G	C	C	0.000610589
P1	chr22	42720143	G	A	A	1.05418e-05
P1	chr22	42720257	G	A	A	5.7858e-05
P1	chr22	42720578	C	T	T	-4.92382e-05
P1	chr22	42721031	G	C	C	4.54472e-05
P1	chr22	42721369	A	AG	A	4.01888e-05
P1	chr22	42721589	G	A	A	2.91164e-05
P1	chr22	42721592	G	C	C	-4.23573e-05
P1	chr22	42721721	CCCCCA	C	C	0.000500214
P1	chr22	42722688	C	T	T	0.000100013
P1	chr22	42722872	G	T	T	0.0010311
P1	chr22	42723233	C	G	G	0.00176897
C	chr1	25360817	C	G	G...1571	3.56189e-05
C	chr1	25360935	A	G	G...1572	9.77018e-06
C	chr1	25361410	T	C	C...1573	0.000404301
C	chr1	25361785	A	G	A...1574	0.000291702
C	chr1	25368734	T	G	G...1575	0.0100408
C	chr1	25369344	G	A	A...1576	6.41558e-05
C	chr1	25370856	C	A	A...1577	0.000343753
C	chr1	25371863	T	C	T...1578	0.000151676
C	chr1	25373004	TA	T	T...1579	2.96169e-05
C	chr1	25373006	GGA	G	G...1580	1.55267e-05
C	chr1	25373116	C	T	T...1581	7.8135e-05
C	chr1	25373215	G	A	A...1582	6.74798e-06
C	chr1	25373819	G	C	C	0
C	chr1	25376665	C	T	T...1584	0.000102235
C	chr1	25377285	A	G	A...1585	0.000376137
C	chr1	25378489	T	A	A...1586	0.000579998
C	chr1	25378933	C	T	T...1587	0.000109473
C	chr1	25380336	G	A	A...1588	-0.000104878
C	chr1	25381201	C	A	A...1589	0.00146597
C	chr1	25382613	C	G	C...1590	0.000311496
C	chr1	25382767	A	C	A...1591	0.000333807
C	chr1	25383420	T	C	C...1592	0.000304525
C	chr1	25383536	A	G	G...1593	5.76769e-06
C	chr1	25383919	A	T	A...1594	0.0237039
C	chr1	25385559	T	G	G...1595	3.926e-07
C	chr1	25386743	A	T	A...1596	0.000287076
C	chr1	25387283	G	C	C	2.21828e-05
C	chr1	25387651	T	C	C...1598	8.59643e-06
C	chr1	25389394	C	A	C...1599	0.000276059
C	chr1	25390648	C	T	C...1600	0.000372241
C	chr1	25390874	C	G	G...1601	2.82849e-05
C	chr1	25391350	G	A	G...1602	0.000295015
C	chr1	25391475	C	G	G	9.95479e-05
C	chr1	25391965	T	G	G...1604	0.000159956
C	chr1	25392316	C	T	T...1605	1.76847e-06
C	chr1	25392744	A	C	A...1606	0.000191815
C	chr1	25393020	T	C	T...1607	0.00018727
C	chr1	25393108	T	A	T...1608	0.00015769
C	chr1	25393554	G	C	G...1609	0.000154792
C	chr1	25393713	G	T	G...1610	0.00027143
C	chr1	25393757	C	G	C...1611	0.000170552
C	chr1	25393879	A	G	A...1612	0.000156746
C	chr1	25394141	A	T	T	1.17647e-08
C	chr1	25394260	A	T	T...1614	-8.05226e-05
C	chr1	25394663	A	G	A...1615	0.000215902
C	chr1	25395599	A	G	A...1616	0.00427687
C	chr1	25395715	T	C	T...1617	0.00374557
C	chr1	25397484	C	G	G...1618	1.70387e-06
C	chr1	25397655	T	C	T...1619	0.00442176
C	chr1	25397875	G	A	G...1620	0.00214593
C	chr1	25400212	G	T	T...1621	0.00489354
C	chr1	25400345	C	T	C...1622	0.0108936
C	chr1	25400895	C	T	C...1623	0.00783154
C	chr1	25400947	C	T	C...1624	0.0122999
C	chr1	25400995	T	C	T...1625	0.00750279
C	chr1	25402175	CCTGTCTGT	CCTGT	CCTGT...1626	6.84773e-05
C	chr1	25402175	CCTGTCTGT	CCTGTCTGTCTGTCTGT	CCTGTCTGTCTGTCTGT...1627	3.77451e-06
C	chr1	25402402	C	G	G...1628	1.35194e-06
C	chr1	25402961	C	G	G...1629	0.00533494
C	chr1	25404222	G	A	G...1630	0.00841667
C	chr1	25404426	T	G	T...1631	0.000196974
C	chr1	25409878	C	T	C...1632	0.00033085
C	chr1	25410046	A	G	G...1633	0.000112454
C	chr1	25410625	C	T	T...1634	0.00216225
C	chr1	25412573	G	A	G...1635	0.0133325
C	chr1	25413699	C	T	C...1636	0.0101086
C	chr1	25414356	A	C	A...1637	0.0104023
C	chr1	25414576	T	C	C...1638	0.000302253
C	chr1	25415138	C	A	C...1639	0.00680113
C	chr1	25415496	T	C	C	9.28143e-06
C	chr1	25416094	A	T	A...1641	0.00968682
C	chr1	25416115	C	T	C...1642	0.00925723
C	chr1	25416125	G	A	G...1643	0.00691825
C	chr1	25416624	C	T	C...1644	0.0106603
C	chr1	25417674	C	T	C...1645	0.00850101
C	chr1	25417977	C	T	C...1646	0.0107099
C	chr1	25418570	T	C	T...1647	0.0116981
C	chr1	25418713	G	T	G...1648	0.00979107
C	chr1	25419154	C	T	C...1649	0.00949712
C	chr1	25420072	C	T	C...1650	0.00990616
C	chr1	25420665	T	C	C...1651	8.93396e-05
C	chr1	25420681	C	T	T...1652	0.0052598
C	chr1	25420739	G	C	G...1653	0.00671368
C	chr1	25420908	G	T	G...1654	0.0103726
C	chr1	25421082	C	T	C...1655	0.00302481
C	chr1	25421744	G	A	G...1656	0.0084071
C	chr1	25421866	T	C	T...1657	0.00082722
C	chr1	25422304	G	A	G...1658	0.00782378
C	chr1	25422968	C	T	C...1659	0.00101239
C	chr1	25425141	C	T	C...1660	0.00892594
C	chr1	25426126	A	G	A...1661	0.00954245
C	chr1	25426560	T	C	T...1662	0.011738
C	chr1	25427074	G	A	G...1663	0.00930475
C	chr1	25427147	C	T	C...1664	0.0775357
C	chr1	25427204	C	CA	CA...1665	0.0134749
C	chr1	25427534	C	G	C...1666	0.000539166
C	chr1	25427649	C	G	C...1667	0.00968447
C	chr1	25428022	CAT	C	C...1668	6.80168e-06
C	chr1	25428523	G	A	G...1669	0.011903
C	chr1	25429946	CG	C	C...1670	6.55328e-05
C	chr1	25430243	G	T	T...1671	0.000135357
C	chr1	25430277	T	A	A...1672	0.0134683
C	chr1	25430290	C	T	T	0.000153328
C	chr1	25430369	T	C	T...1674	0.0109314
C	chr1	25430512	T	C	C	2.28322e-05
C	chr1	25431505	A	G	A...1676	0.00358927
C	chr1	25431643	A	G	A...1677	5.53049e-05
C	chr1	25432164	G	A	G...1678	0.00446646
c	chr1	25361410	T	C	C...1679	0.0146736
c	chr1	25361785	A	G	A...1680	0.0129883
c	chr1	25368734	T	G	G...1681	0.00862514
c	chr1	25370773	G	A	A	4.76682e-06
c	chr1	25371863	T	C	T...1683	0.000485895
c	chr1	25377285	A	G	A...1684	0.000317798
c	chr1	25380336	G	A	A...1685	0.000484027
c	chr1	25382613	C	G	C...1686	0.000363919
c	chr1	25382767	A	C	A...1687	0.000323217
c	chr1	25383919	A	T	A...1688	0.00854864
c	chr1	25386743	A	T	A...1689	0.000360289
c	chr1	25389394	C	A	C...1690	0.000462159
c	chr1	25390648	C	T	C...1691	0.000395051
c	chr1	25391350	G	A	G...1692	0.000476656
c	chr1	25393597	G	A	G...1693	7.73797e-05
c	chr1	25393610	G	C	G...1694	8.21018e-05
c	chr1	25394260	A	T	T...1695	0.000433377
c	chr1	25394663	A	G	A...1696	0.000100062
c	chr1	25395599	A	G	A...1697	0.00558178
c	chr1	25395715	T	C	T...1698	0.00411136
c	chr1	25397655	T	C	T...1699	0.00405597
c	chr1	25400212	G	T	T...1700	-0.000147701
c	chr1	25400345	C	T	C...1701	0.00308381
c	chr1	25400895	C	T	C...1702	0.00408846
c	chr1	25400947	C	T	C...1703	0.00435139
c	chr1	25400995	T	C	T...1704	0.0063255
c	chr1	25402961	C	G	G...1705	-0.000145341
c	chr1	25404222	G	A	G...1706	0.00134508
c	chr1	25404426	T	G	T...1707	0.000351409
c	chr1	25404575	CCGG	C	C...1708	-2.29125e-06
c	chr1	25412573	G	A	G...1709	0.00490596
c	chr1	25413699	C	T	C...1710	0.00604994
c	chr1	25414356	A	C	A...1711	0.00461173
c	chr1	25415138	C	A	C...1712	0.00574031
c	chr1	25416094	A	T	A...1713	0.00460311
c	chr1	25416115	C	T	C...1714	0.00225524
c	chr1	25416125	G	A	G...1715	0.00576569
c	chr1	25416624	C	T	C...1716	0.00576764
c	chr1	25417475	T	C	C	0.00044199
c	chr1	25417674	C	T	C...1718	0.00520269
c	chr1	25417977	C	T	C...1719	0.00371485
c	chr1	25418570	T	C	T...1720	0.00574601
c	chr1	25418713	G	T	G...1721	0.00443047
c	chr1	25419154	C	T	C...1722	0.00431443
c	chr1	25420072	C	T	C...1723	0.00586186
c	chr1	25420681	C	T	T...1724	-0.000139198
c	chr1	25420739	G	C	G...1725	0.00589616
c	chr1	25420908	G	T	G...1726	0.00374532
c	chr1	25421082	C	T	C...1727	0.00405821
c	chr1	25421744	G	A	G...1728	0.00505849
c	chr1	25421866	T	C	T...1729	0.00169331
c	chr1	25422304	G	A	G...1730	0.00666456
c	chr1	25422968	C	T	C...1731	0.00411178
c	chr1	25425141	C	T	C...1732	0.00596465
c	chr1	25425797	A	C	C...1733	8.72093e-07
c	chr1	25426126	A	G	A...1734	0.00434083
c	chr1	25426560	T	C	T...1735	0.00542834
c	chr1	25427074	G	A	G...1736	0.00517651
c	chr1	25427147	C	T	C...1737	0.0815037
c	chr1	25427204	C	CA	CA...1738	-2.35462e-05
c	chr1	25427534	C	G	C...1739	0
c	chr1	25427649	C	G	C...1740	0.00412859
c	chr1	25428523	G	A	G...1741	0.00496354
c	chr1	25430277	T	A	A...1742	-2.04428e-05
c	chr1	25430369	T	C	T...1743	0.00450325
c	chr1	25431505	A	G	A...1744	0.0320722
c	chr1	25431643	A	G	A...1745	0.000325608
c	chr1	25432164	G	A	G...1746	0.0338697
D	chr1	25324762	G	A	A	0.000167638
D	chr1	25360817	C	G	G...1748	4.35635e-05
D	chr1	25360935	A	G	G...1749	2.27273e-06
D	chr1	25361410	T	C	C...1750	0.0191028
D	chr1	25361655	A	C	C	3.85907e-06
D	chr1	25361785	A	G	A...1752	0.0208849
D	chr1	25368734	T	G	G...1753	0.014014
D	chr1	25369344	G	A	A...1754	0.0280766
D	chr1	25370856	C	A	A...1755	0
D	chr1	25371863	T	C	T...1756	0.0476895
D	chr1	25373215	G	A	A...1757	0
D	chr1	25376665	C	T	T...1758	0.0319523
D	chr1	25377285	A	G	A...1759	0.0170908
D	chr1	25377528	A	T	T...1760	9.2605e-08
D	chr1	25378120	A	C	C	7.95636e-08
D	chr1	25378489	T	A	A...1762	2.45475e-05
D	chr1	25379217	G	T	T	3.13895e-06
D	chr1	25381156	A	G	G	2.14479e-07
D	chr1	25381201	C	A	A...1765	0.000451392
D	chr1	25382613	C	G	C...1766	0.0194364
D	chr1	25382767	A	C	A...1767	0.0195245
D	chr1	25383536	A	G	G...1768	1.06485e-05
D	chr1	25383919	A	T	A...1769	0.0134815
D	chr1	25385542	A	C	C...1770	5.86603e-06
D	chr1	25385559	T	G	G...1771	2.15357e-07
D	chr1	25386743	A	T	A...1772	0.134754
D	chr1	25389394	C	A	C...1773	0.0210092
D	chr1	25390162	C	A	A	3.74662e-05
D	chr1	25390648	C	T	C...1775	0.019423
D	chr1	25390874	C	G	G...1776	0.0352283
D	chr1	25391335	C	T	T	2.7226e-07
D	chr1	25391350	G	A	G...1778	0.0184601
D	chr1	25391917	A	AT	AT...1779	4.54241e-06
D	chr1	25391965	T	G	G...1780	9.29039e-06
D	chr1	25392316	C	T	T...1781	1.91918e-05
D	chr1	25392744	A	C	A...1782	8.23393e-05
D	chr1	25393020	T	C	T...1783	0.0001303
D	chr1	25393108	T	A	T...1784	9.36682e-05
D	chr1	25393554	G	C	G...1785	8.73251e-05
D	chr1	25393713	G	T	G...1786	0.000184225
D	chr1	25393757	C	G	C...1787	0.000117876
D	chr1	25393879	A	G	A...1788	8.54328e-05
D	chr1	25394663	A	G	A...1789	0.000175983
D	chr1	25395599	A	G	A...1790	0.0014244
D	chr1	25395715	T	C	T...1791	0.00106746
D	chr1	25396294	C	T	T	7.11061e-07
D	chr1	25397655	T	C	T...1793	0.00126244
D	chr1	25397875	G	A	G...1794	0.00118881
D	chr1	25400212	G	T	T...1795	-1.92689e-07
D	chr1	25400345	C	T	C...1796	0.00122084
D	chr1	25400895	C	T	C...1797	0.000811486
D	chr1	25400947	C	T	C...1798	0.00133511
D	chr1	25400995	T	C	T...1799	0.00159321
D	chr1	25402102	C	G	G	1.20762e-05
D	chr1	25402175	CCTGTCTGT	CCTGT	CCTGT...1801	0.000161769
D	chr1	25402175	CCTGTCTGT	CCTGTCTGTCTGT	CCTGTCTGTCTGT	1.57347e-07
D	chr1	25402175	CCTGTCTGT	CCTGTCTGTCTGTCTGT	CCTGTCTGTCTGTCTGT...1803	1.01443e-05
D	chr1	25402402	C	G	G...1804	1.00492e-06
D	chr1	25402721	T	A	A	2.02362e-09
D	chr1	25402961	C	G	G...1806	-3.97737e-07
D	chr1	25404222	G	A	G...1807	0.00121198
D	chr1	25404426	T	G	T...1808	0.00120663
D	chr1	25404575	CCGG	C	C...1809	9.63817e-05
D	chr1	25405118	G	A	A	2.35431e-06
D	chr1	25409878	C	T	C...1811	0.0708735
D	chr1	25410046	A	G	G...1812	0.000993435
D	chr1	25411071	G	A	A	3.41383e-06
D	chr1	25412573	G	A	G...1814	0.00119812
D	chr1	25413699	C	T	C...1815	0.00104462
D	chr1	25414356	A	C	A...1816	0.0010538
D	chr1	25415138	C	A	C...1817	0.00128715
D	chr1	25416094	A	T	A...1818	0.00135676
D	chr1	25416115	C	T	C...1819	0.00157969
D	chr1	25416125	G	A	G...1820	0.00139592
D	chr1	25416203	C	T	T...1821	0.00445908
D	chr1	25416624	C	T	C...1822	0.00135522
D	chr1	25417674	C	T	C...1823	0.00132902
D	chr1	25417977	C	T	C...1824	0.00154537
D	chr1	25418570	T	C	T...1825	0.00131821
D	chr1	25418713	G	T	G...1826	0.0013643
D	chr1	25419154	C	T	C...1827	0.00110201
D	chr1	25419428	A	G	G	-8.47363e-08
D	chr1	25420072	C	T	C...1829	0.000860592
D	chr1	25420665	T	C	C...1830	0.000756232
D	chr1	25420681	C	T	T...1831	-1.45262e-07
D	chr1	25420739	G	C	G...1832	0.00141517
D	chr1	25420908	G	T	G...1833	0.00116067
D	chr1	25421082	C	T	C...1834	0.000358291
D	chr1	25421744	G	A	G...1835	0.00147202
D	chr1	25421866	T	C	T...1836	8.57942e-05
D	chr1	25422304	G	A	G...1837	0.00111395
D	chr1	25422579	T	C	C	3.2877e-07
D	chr1	25422778	G	A	A...1839	0.000642449
D	chr1	25422968	C	T	C...1840	0.00114244
D	chr1	25425141	C	T	C...1841	0.00126686
D	chr1	25425797	A	C	C...1842	9.78413e-05
D	chr1	25426126	A	G	A...1843	0.00134148
D	chr1	25426560	T	C	T...1844	0.00127386
D	chr1	25427074	G	A	G...1845	0.00134688
D	chr1	25427147	C	T	C...1846	0.0390743
D	chr1	25427204	C	CA	CA...1847	-3.6825e-08
D	chr1	25427534	C	G	C...1848	0.0619864
D	chr1	25427649	C	G	C...1849	0.0014883
D	chr1	25428523	G	A	G...1850	0.00129835
D	chr1	25429946	CG	C	C...1851	2.90199e-05
D	chr1	25430190	C	A	A...1852	1.43844e-05
D	chr1	25430243	G	T	T...1853	4.63656e-06
D	chr1	25430277	T	A	A...1854	6.84042e-06
D	chr1	25430369	T	C	T...1855	0.00160728
D	chr1	25431013	G	A	A...1856	6.83847e-06
D	chr1	25431505	A	G	A...1857	0.00147148
D	chr1	25431643	A	G	A...1858	0.00170036
D	chr1	25432164	G	A	G...1859	0.00165468
E	chr1	25361410	T	C	C...1860	0.0160301
E	chr1	25361785	A	G	A...1861	0.0172671
E	chr1	25369344	G	A	A...1862	0.0363628
E	chr1	25370856	C	A	A...1863	0.000123165
E	chr1	25371863	T	C	T...1864	0.00580749
E	chr1	25373116	C	T	T...1865	0
E	chr1	25373215	G	A	A...1866	0
E	chr1	25376665	C	T	T...1867	0.0610655
E	chr1	25377285	A	G	A...1868	0.00759223
E	chr1	25378933	C	T	T...1869	0
E	chr1	25382613	C	G	C...1870	0.00602739
E	chr1	25382767	A	C	A...1871	0.00689903
E	chr1	25383420	T	C	C...1872	0.000108382
E	chr1	25386743	A	T	A...1873	0.00536881
E	chr1	25388068	C	T	T	1.34321e-05
E	chr1	25389394	C	A	C...1875	0.00612982
E	chr1	25390648	C	T	C...1876	0.00612439
E	chr1	25390874	C	G	G...1877	0.199707
E	chr1	25391350	G	A	G...1878	0.00463156
E	chr1	25391917	A	AT	AT...1879	1.24518e-05
E	chr1	25391965	T	G	G...1880	0.000755177
E	chr1	25392744	A	C	A...1881	0.000102071
E	chr1	25393020	T	C	T...1882	2.75092e-05
E	chr1	25393108	T	A	T...1883	1.63608e-05
E	chr1	25393554	G	C	G...1884	1.03692e-05
E	chr1	25393597	G	A	G...1885	-5.57367e-08
E	chr1	25393713	G	T	G...1886	1.55645e-05
E	chr1	25393757	C	G	C...1887	2.47275e-05
E	chr1	25393879	A	G	A...1888	1.26273e-05
E	chr1	25394663	A	G	A...1889	0.000221433
E	chr1	25395599	A	G	A...1890	0.00124471
E	chr1	25395715	T	C	T...1891	0.00154053
E	chr1	25397484	C	G	G...1892	1.02041e-05
E	chr1	25397655	T	C	T...1893	0.00153103
E	chr1	25397875	G	A	G...1894	7.71812e-05
E	chr1	25400345	C	T	C...1895	0.00207068
E	chr1	25400895	C	T	C...1896	0.00199948
E	chr1	25400947	C	T	C...1897	0.00146125
E	chr1	25400995	T	C	T...1898	0.00162312
E	chr1	25404222	G	A	G...1899	0.00144688
E	chr1	25409878	C	T	C...1900	0.00198503
E	chr1	25412573	G	A	G...1901	0.00142364
E	chr1	25413699	C	T	C...1902	0.00202291
E	chr1	25414356	A	C	A...1903	0.00176798
E	chr1	25414576	T	C	C...1904	7.73283e-05
E	chr1	25415138	C	A	C...1905	0.00114492
E	chr1	25416094	A	T	A...1906	0.00110595
E	chr1	25416115	C	T	C...1907	0.00236971
E	chr1	25416125	G	A	G...1908	0.00116445
E	chr1	25416203	C	T	T...1909	0.0146423
E	chr1	25416624	C	T	C...1910	0.00203096
E	chr1	25417674	C	T	C...1911	0.00120119
E	chr1	25417977	C	T	C...1912	0.00151568
E	chr1	25418570	T	C	T...1913	0.00166821
E	chr1	25418713	G	T	G...1914	0.00129387
E	chr1	25419154	C	T	C...1915	0.00151268
E	chr1	25420072	C	T	C...1916	0.00177927
E	chr1	25420739	G	C	G...1917	0.00179948
E	chr1	25420908	G	T	G...1918	0.00225798
E	chr1	25421082	C	T	C...1919	0.00184236
E	chr1	25421744	G	A	G...1920	0.00262976
E	chr1	25421866	T	C	T...1921	0.00201933
E	chr1	25422304	G	A	G...1922	0.00165135
E	chr1	25422778	G	A	A...1923	0.00698228
E	chr1	25422968	C	T	C...1924	0.000955016
E	chr1	25425141	C	T	C...1925	0.00137211
E	chr1	25426126	A	G	A...1926	0.00209041
E	chr1	25426560	T	C	T...1927	0.00123511
E	chr1	25427074	G	A	G...1928	0.00137139
E	chr1	25427147	C	T	C...1929	0.0424169
E	chr1	25427534	C	G	C...1930	0.00148259
E	chr1	25427649	C	G	C...1931	0.00172877
E	chr1	25428338	G	A	A...1932	-4.13313e-06
E	chr1	25428523	G	A	G...1933	0.000864365
E	chr1	25430190	C	A	A...1934	6.81818e-06
E	chr1	25430369	T	C	T...1935	0.00138197
E	chr1	25431013	G	A	A...1936	0
E	chr1	25431505	A	G	A...1937	2.24719e-05
E	chr1	25431643	A	G	A...1938	6.72621e-05
E	chr1	25432164	G	A	G...1939	0.000163819
e	chr1	25360935	A	G	G...1940	1.15453e-05
e	chr1	25369344	G	A	A...1941	0.0143939
e	chr1	25370856	C	A	A...1942	2.00588e-06
e	chr1	25373004	TA	T	T...1943	1.82731e-06
e	chr1	25373006	GGA	G	G...1944	4.52127e-06
e	chr1	25373116	C	T	T...1945	5.60002e-05
e	chr1	25376665	C	T	T...1946	0.0131416
e	chr1	25378933	C	T	T...1947	3.04399e-06
e	chr1	25383420	T	C	C...1948	6.01719e-07
e	chr1	25386743	A	T	A...1949	0.000374034
e	chr1	25389394	C	A	C...1950	1.1295e-06
e	chr1	25390648	C	T	C...1951	0
e	chr1	25390874	C	G	G...1952	0.038504
e	chr1	25391917	A	AT	AT...1953	0
e	chr1	25391965	T	G	G...1954	9.53685e-05
e	chr1	25412475	G	A	A...1955	9.36935e-06
e	chr1	25414576	T	C	C...1956	3.10943e-06
e	chr1	25416203	C	T	T...1957	0.000849299
e	chr1	25417439	G	A	A...1958	4.92611e-07
e	chr1	25422778	G	A	A...1959	7.09192e-05
e	chr1	25425797	A	C	C...1960	4.07914e-08
e	chr1	25428022	CAT	C	C...1961	-2.25256e-08
e	chr1	25428338	G	A	A...1962	4.28389e-05
Cw	chr1	25361251	C	T	T	0.000185611
Cw	chr1	25361410	T	C	C...1964	4.45686e-05
Cw	chr1	25361785	A	G	A...1965	4.58837e-05
Cw	chr1	25371863	T	C	T...1966	6.63687e-05
Cw	chr1	25372348	T	C	C	3.85301e-07
Cw	chr1	25377285	A	G	A...1968	4.62755e-05
Cw	chr1	25379738	G	A	A	3.53238e-05
Cw	chr1	25382613	C	G	C...1970	1.98882e-05
Cw	chr1	25382767	A	C	A...1971	2.84415e-05
Cw	chr1	25383536	A	G	G...1972	0.0032457
Cw	chr1	25384521	C	T	T	5.16013e-06
Cw	chr1	25385542	A	C	C...1974	0.00318647
Cw	chr1	25386743	A	T	A...1975	2.66273e-05
Cw	chr1	25389394	C	A	C...1976	3.88938e-05
Cw	chr1	25390648	C	T	C...1977	4.80204e-05
Cw	chr1	25391350	G	A	G...1978	3.17372e-05
Cw	chr1	25392316	C	T	T...1979	0.000147233
Cw	chr1	25392744	A	C	A...1980	-5.02156e-06
Cw	chr1	25393554	G	C	G...1981	5.09615e-06
Cw	chr1	25393610	G	C	G...1982	8.2225e-05
Cw	chr1	25393713	G	T	G...1983	5.03799e-07
Cw	chr1	25394663	A	G	A...1984	6.40946e-05
Cw	chr1	25395599	A	G	A...1985	-7.3187e-07
Cw	chr1	25397655	T	C	T...1986	5.76036e-06
Cw	chr1	25397875	G	A	G...1987	8.43728e-06
Cw	chr1	25400345	C	T	C...1988	6.57376e-07
Cw	chr1	25400895	C	T	C...1989	-4.33626e-06
Cw	chr1	25402175	CCTGTCTGT	CCTGT	CCTGT...1990	0.00114358
Cw	chr1	25402961	C	G	G...1991	-1.93486e-06
Cw	chr1	25404222	G	A	G...1992	-9.67175e-07
Cw	chr1	25410046	A	G	G...1993	0.00720714
Cw	chr1	25410625	C	T	T...1994	3.7288e-07
Cw	chr1	25415465	C	A	A	1.29638e-06
Cw	chr1	25416094	A	T	A...1996	5.14862e-07
Cw	chr1	25416125	G	A	G...1997	-9.1628e-07
Cw	chr1	25417674	C	T	C...1998	-5.65973e-06
Cw	chr1	25417977	C	T	C...1999	-2.0718e-06
[truncated: 70 more rows]
