# Supplementary material for: A machine-learning method for biobank-scale genetic prediction of blood group antigens
Source: PLoS Comput Biol. 2024 Mar 21;20(3):e1011977. doi: 10.1371/journal.pcbi.1011977 (PMC10986993; doi:10.1371/journal.pcbi.1011977)
Supplement: S2 Data — (XLSX) [file pcbi.1011977.s003.xlsx]

## Sheet: Important variables
BG_system	chr	pos_GRCh38	dosage_allele	Importance
ABO	chr9	133231587	A	4.03734e-05
ABO	chr9	133233100	A	8.33772e-05
ABO	chr9	133233283	G	1.2575e-05
ABO	chr9	133233766	T	6.40951e-05
ABO	chr9	133233778	T	0.000415559
ABO	chr9	133233892	G	7.94676e-05
ABO	chr9	133234353	A	7.41051e-06
ABO	chr9	133236091	A	6.57159e-06
ABO	chr9	133236394	A	8.17733e-05
ABO	chr9	133236412	C	3.83461e-05
ABO	chr9	133236412		4.59022e-05
ABO	chr9	133237026	G	0.00021431
ABO	chr9	133237150	C	1.68804e-05
ABO	chr9	133237183	T	1.52529e-05
ABO	chr9	133237354		2.02057e-05
ABO	chr9	133237354	G	1.62624e-05
ABO	chr9	133237402	C	3.81802e-05
ABO	chr9	133237937	T	9.51672e-05
ABO	chr9	133238172		5.11525e-05
ABO	chr9	133238172	G	5.91648e-05
ABO	chr9	133238447		0.00010983
ABO	chr9	133238447	C	0.00011277
ABO	chr9	133238450		1.2048e-05
ABO	chr9	133238450	C	1.00114e-05
ABO	chr9	133238680	T	2.36645e-05
ABO	chr9	133238957	CCT	0.00120736
ABO	chr9	133239184	C	0.000578586
ABO	chr9	133239657	T	6.12087e-06
ABO	chr9	133239777	T	0.000220294
ABO	chr9	133239789	G	4.78835e-05
ABO	chr9	133239848	C	3.93866e-05
ABO	chr9	133239889	A	0.000321338
ABO	chr9	133239923	G	7.09773e-05
ABO	chr9	133240053	T	0.000191685
ABO	chr9	133240239		7.31166e-06
ABO	chr9	133240239	GACACACAGACAC	2.42582e-05
ABO	chr9	133240241	CACACAG	0.000102355
ABO	chr9	133240245	#N/A	2.88784e-05
ABO	chr9	133240247	C	0.000468252
ABO	chr9	133240276	G	0.000769429
ABO	chr9	133240301	C	0.000500914
ABO	chr9	133240419		0.000181391
ABO	chr9	133240419	AAAAT	0.000150697
ABO	chr9	133240489	A	4.40363e-05
ABO	chr9	133240505		4.11591e-06
ABO	chr9	133240505	C	5.24108e-06
ABO	chr9	133240543	C	7.27322e-06
ABO	chr9	133240546	G	2.37084e-05
ABO	chr9	133240643	C	1.20599e-05
ABO	chr9	133240915	ATTT	9.01874e-05
ABO	chr9	133240915		0.000161499
ABO	chr9	133240915	AT	4.63357e-06
ABO	chr9	133241008	C	1.38119e-05
ABO	chr9	133241275	A	7.76887e-06
ABO	chr9	133241372	A	1.25025e-05
ABO	chr9	133241661	C	5.03794e-06
ABO	chr9	133241728	C	2.64584e-06
ABO	chr9	133241789		3.80837e-06
ABO	chr9	133241789	TA	3.37737e-06
ABO	chr9	133242015	C	2.78142e-05
ABO	chr9	133242108	T	4.56396e-06
ABO	chr9	133242373	G	3.4587e-05
ABO	chr9	133242577	A	2.7522e-06
ABO	chr9	133242776	T	3.30821e-06
ABO	chr9	133242836	C	3.70106e-06
ABO	chr9	133242881	G	0.000339841
ABO	chr9	133243008		3.86309e-06
ABO	chr9	133243008	CAAAAAAAAAAAAA	2.75804e-06
ABO	chr9	133243008	C	8.46119e-05
ABO	chr9	133243030	AG	6.02034e-05
ABO	chr9	133243031	A	4.14262e-05
ABO	chr9	133243075	A	1.276e-05
ABO	chr9	133243126	T	3.4355e-06
ABO	chr9	133243302	T	1.57902e-05
ABO	chr9	133243353	C	6.63298e-06
ABO	chr9	133243413	T	3.07619e-06
ABO	chr9	133243479	A	2.87638e-06
ABO	chr9	133243592	C	1.21181e-05
ABO	chr9	133243841	C	1.82891e-05
ABO	chr9	133244004		5.86582e-06
ABO	chr9	133244004	G	6.46411e-06
ABO	chr9	133244106	#N/A	2.68562e-06
ABO	chr9	133244140	T	6.80702e-06
ABO	chr9	133244309	C	2.64736e-05
ABO	chr9	133244390	G	3.53077e-06
ABO	chr9	133244409	A	1.69734e-05
ABO	chr9	133244422	A	4.12944e-06
ABO	chr9	133244501	A	9.18161e-06
ABO	chr9	133244567	G	3.51658e-06
ABO	chr9	133244570	#N/A	4.31644e-06
ABO	chr9	133244579		4.84278e-05
ABO	chr9	133244579	T	4.74328e-05
ABO	chr9	133244598		3.92369e-05
ABO	chr9	133244598	G	4.96249e-05
ABO	chr9	133244690	A	0.000179681
ABO	chr9	133244704	A	0.000125052
ABO	chr9	133244747	A	9.02242e-05
ABO	chr9	133244750		8.55493e-05
ABO	chr9	133244750		0.000109467
ABO	chr9	133244751		0.00012579
ABO	chr9	133244751		0.000120099
ABO	chr9	133244809	A	6.02158e-06
ABO	chr9	133244933	G	4.99811e-06
ABO	chr9	133245428	C	2.75899e-06
ABO	chr9	133245528	A	1.89622e-06
ABO	chr9	133245568	A	2.11038e-06
ABO	chr9	133245575	#N/A	4.64395e-06
ABO	chr9	133245603		4.90157e-06
ABO	chr9	133245603	G	3.97741e-06
ABO	chr9	133245627	A	3.45917e-06
ABO	chr9	133245712	#N/A	1.13674e-05
ABO	chr9	133245726		1.31749e-05
ABO	chr9	133245726	C	1.26301e-05
ABO	chr9	133245733		6.87473e-06
ABO	chr9	133245733	C	5.40849e-05
ABO	chr9	133245733		1.26211e-05
ABO	chr9	133245740	A	0.000106396
ABO	chr9	133245743		1.0874e-05
ABO	chr9	133245743	C	2.016e-05
ABO	chr9	133245916	T	5.9156e-06
ABO	chr9	133246036	CAACTCTAA	1.18102e-05
ABO	chr9	133246054	C	1.69168e-05
ABO	chr9	133246236	T	3.991e-05
ABO	chr9	133246239	A	0.000900283
ABO	chr9	133246265	G	6.16951e-06
ABO	chr9	133246542	T	7.08597e-07
ABO	chr9	133246727	T	7.51901e-07
ABO	chr9	133246857	CCT	1.08746e-06
ABO	chr9	133246866	C	8.73242e-06
ABO	chr9	133246884	A	1.44862e-05
ABO	chr9	133247101		3.90263e-05
ABO	chr9	133247101	A	3.38005e-06
ABO	chr9	133247101	T	0.00935704
ABO	chr9	133247185	A	5.2004e-06
ABO	chr9	133247226	T	3.20755e-06
ABO	chr9	133247259	C	1.20377e-06
ABO	chr9	133247319	C	4.55695e-05
ABO	chr9	133247331	A	0.0109061
ABO	chr9	133247386	A	9.10662e-06
ABO	chr9	133247439	T	1.38372e-05
ABO	chr9	133247440	G	1.7104e-05
ABO	chr9	133247530	A	6.67267e-06
ABO	chr9	133247532	T	8.57634e-06
ABO	chr9	133247705		0.00109285
ABO	chr9	133247705	C	0.0168236
ABO	chr9	133247871	AGCTGCAGTGGTGTGTCTGG	0.000711845
ABO	chr9	133248353	C	0.000224174
ABO	chr9	133248453	G	0.000322218
ABO	chr9	133248803	A	5.894e-05
ABO	chr9	133248927	A	9.3383e-05
ABO	chr9	133249012	A	5.47734e-05
ABO	chr9	133249045	G	1.17491e-05
ABO	chr9	133249203	A	0.000165758
ABO	chr9	133249215	G	6.54191e-07
ABO	chr9	133249942	T	1.2311e-05
ABO	chr9	133250329	G	3.56213e-05
ABO	chr9	133250742	C	0.000299451
ABO	chr9	133250745	T	6.53004e-05
ABO	chr9	133251108	T	5.16182e-06
ABO	chr9	133251111	A	2.93502e-06
ABO	chr9	133251112	C	4.30592e-06
ABO	chr9	133251152	ACT	5.53873e-06
ABO	chr9	133251238	A	1.10273e-06
ABO	chr9	133251244	A	1.16504e-05
ABO	chr9	133251249	G	6.11297e-06
ABO	chr9	133251735	C	0.000217341
ABO	chr9	133251881	C	2.34628e-05
ABO	chr9	133251979	T	0.000318229
ABO	chr9	133252094	G	5.84264e-05
ABO	chr9	133252218	G	0.000237949
ABO	chr9	133252254	C	0.000164803
ABO	chr9	133252377		8.10453e-05
ABO	chr9	133252377	T	6.31253e-05
ABO	chr9	133252424	A	0.000103672
ABO	chr9	133252569	C	0.000183642
ABO	chr9	133252613		0.00162786
ABO	chr9	133252613	C	0.00189405
ABO	chr9	133252872	A	0.000179563
ABO	chr9	133252942	C	0.000152024
ABO	chr9	133252988		0.0001827
ABO	chr9	133252988	TCATTCTTTCCTGCCCTCAGACTTC	0.000208415
ABO	chr9	133253034	G	0.000139284
ABO	chr9	133253080	G	0.000244868
ABO	chr9	133253159	A	0.000791006
ABO	chr9	133253171	C	0.00989079
ABO	chr9	133253216	C	0.000275486
ABO	chr9	133253276	G	0.000178569
ABO	chr9	133253277	C	7.06206e-05
ABO	chr9	133253344	A	7.74854e-05
ABO	chr9	133253350	C	0.000130351
ABO	chr9	133253385	C	0.000122362
ABO	chr9	133253692	G	0.000904952
ABO	chr9	133253725	T	7.85077e-05
ABO	chr9	133253728	T	0.0230137
ABO	chr9	133253738	A	0.000151393
ABO	chr9	133253973	G	0.000109402
ABO	chr9	133254224	A	9.91056e-05
ABO	chr9	133254255	G	0.000177373
ABO	chr9	133254260	A	0.022798
ABO	chr9	133254328	T	0.0251657
ABO	chr9	133254329	A	0.000113904
ABO	chr9	133254625	C	0.000283718
ABO	chr9	133254834	G	0.0001737
ABO	chr9	133254840		0.000861801
ABO	chr9	133254840	G	0.000973947
ABO	chr9	133254856	A	0.000203453
ABO	chr9	133254860	T	7.62184e-05
ABO	chr9	133254888	C	7.72172e-06
ABO	chr9	133254947	C	3.16623e-05
ABO	chr9	133254953	G	2.91123e-05
ABO	chr9	133254964		5.15831e-05
ABO	chr9	133254964	GTGTGTGATTGTGTGTCTA	3.85026e-05
ABO	chr9	133254995	A	0.0141538
ABO	chr9	133255079	G	3.46385e-05
ABO	chr9	133255085	T	3.89171e-05
ABO	chr9	133255086	G	9.52069e-05
ABO	chr9	133255096		6.72656e-05
ABO	chr9	133255096	TTGTGTCTG	0.000641207
ABO	chr9	133255096	T	8.60341e-05
ABO	chr9	133255104	C	5.16239e-06
ABO	chr9	133255104	G	0.000144821
ABO	chr9	133255104		7.57124e-05
ABO	chr9	133255114	CTTTCTCTGTA	1.02187e-05
ABO	chr9	133255120	G	9.06954e-06
ABO	chr9	133255122	A	8.51592e-06
ABO	chr9	133255126	C	9.10884e-06
ABO	chr9	133255131	C	2.22937e-05
ABO	chr9	133255143	A	9.21422e-06
ABO	chr9	133255144	#N/A	2.44302e-05
ABO	chr9	133255146	A	1.17618e-05
ABO	chr9	133255149	A	1.05355e-05
ABO	chr9	133255150	A	1.47399e-05
ABO	chr9	133255151	G	1.04711e-05
ABO	chr9	133255156	A	1.26156e-05
ABO	chr9	133255161	A	9.7199e-06
ABO	chr9	133255170	C	0.000165697
ABO	chr9	133255170	G	9.96371e-06
ABO	chr9	133255172		8.05781e-05
ABO	chr9	133255172	A	5.93488e-05
ABO	chr9	133255172	C	9.38899e-05
ABO	chr9	133255172		0.000118955
ABO	chr9	133255212	G	0.00183258
ABO	chr9	133255223	A	1.53057e-05
ABO	chr9	133255235	C	2.82688e-05
ABO	chr9	133255235	C	1.9454e-05
ABO	chr9	133255246		2.65059e-05
ABO	chr9	133255246		2.70435e-05
ABO	chr9	133255252		3.07773e-05
ABO	chr9	133255252	A	0.000209609
ABO	chr9	133255252		3.129e-05
ABO	chr9	133255266	C	1.07387e-05
ABO	chr9	133255278	A	0.000125559
ABO	chr9	133255282	C	0.000117097
ABO	chr9	133255290	C	0.00010155
ABO	chr9	133255294	A	5.23312e-05
ABO	chr9	133255302	G	4.9973e-05
ABO	chr9	133255354	T	0.000821263
ABO	chr9	133255456		0.000192463
ABO	chr9	133255456	C	0.00018206
ABO	chr9	133255468	T	0.00224739
ABO	chr9	133255506	C	0.000910312
ABO	chr9	133255635	T	0.000131944
ABO	chr9	133255669	C	0.00817305
ABO	chr9	133255801	T	0.0409529
ABO	chr9	133255902	T	0.000535879
ABO	chr9	133255928	G	0.0432437
ABO	chr9	133255929	T	0.000176027
ABO	chr9	133255935	T	0.00465861
ABO	chr9	133255960	A	0.000589655
ABO	chr9	133255963	T	0.000240373
ABO	chr9	133256028	T	0.00167022
ABO	chr9	133256050	T	0.000460217
ABO	chr9	133256074	A	0.000251855
ABO	chr9	133256085	T	0.000558207
ABO	chr9	133256136	A	0.00176057
ABO	chr9	133256189	T	4.10742e-05
ABO	chr9	133256205	C	0.000137
ABO	chr9	133256264	A	0.0109204
ABO	chr9	133256396	T	0.000174511
ABO	chr9	133256398	C	0.000174438
ABO	chr9	133256459	C	0.00578627
ABO	chr9	133256508	T	8.61081e-05
ABO	chr9	133256518	C	0.00379208
ABO	chr9	133256623	C	0.00442398
ABO	chr9	133256625	T	0.00960826
ABO	chr9	133256692	T	0.000587511
ABO	chr9	133256781	C	0.000172158
ABO	chr9	133256916	G	0.000434138
ABO	chr9	133256963	C	0.00338826
ABO	chr9	133257129	A	0.000107534
ABO	chr9	133257138	C	0.000121004
ABO	chr9	133257174		0.000188763
ABO	chr9	133257174	C	0.000110147
ABO	chr9	133257183	A	4.46608e-05
ABO	chr9	133257221	T	5.094e-05
ABO	chr9	133257230	A	0.00243282
ABO	chr9	133257246		0.000652562
ABO	chr9	133257246	G	0.00101519
ABO	chr9	133257320	T	2.57742e-05
ABO	chr9	133257367	A	0.00265938
ABO	chr9	133257486	C	0.000617626
ABO	chr9	133257521	TC	0.174482
ABO	chr9	133257567	C	0.0101112
ABO	chr9	133257570	T	7.98109e-05
ABO	chr9	133257647	T	4.79762e-05
ABO	chr9	133257761	T	0.00137718
ABO	chr9	133257791	A	0.000562077
ABO	chr9	133257831	#N/A	5.95296e-05
ABO	chr9	133257993		0.00486326
ABO	chr9	133257993	CGGG	0.00346276
ABO	chr9	133258006	G	0.000114084
ABO	chr9	133258116	A	0.000134897
ABO	chr9	133258141	G	0.0025061
ABO	chr9	133258192	AG	0.00388113
ABO	chr9	133258308	C	0.00588759
ABO	chr9	133258323	G	0.0066274
ABO	chr9	133258352	T	0.00369024
ABO	chr9	133258643	A	0.000208038
ABO	chr9	133258727	A	6.26092e-05
ABO	chr9	133259081	C	4.45889e-05
ABO	chr9	133259444	A	4.90548e-05
ABO	chr9	133259473		6.96707e-05
ABO	chr9	133259473	C	7.813e-05
ABO	chr9	133259567	TCA	3.15057e-06
ABO	chr9	133259603	G	0.00012321
ABO	chr9	133259604	C	9.56414e-05
ABO	chr9	133259656	T	8.05938e-05
ABO	chr9	133259705	A	8.03824e-05
ABO	chr9	133259717	T	6.32392e-05
ABO	chr9	133259746	GCTTCTGTCCACAC	9.11e-05
ABO	chr9	133259790	A	3.55024e-05
ABO	chr9	133259791	G	7.21261e-05
ABO	chr9	133259833	A	2.35701e-05
ABO	chr9	133259834	T	0.000192794
ABO	chr9	133259961	A	0.000125074
ABO	chr9	133260040	G	0.000191586
ABO	chr9	133260074	A	0.000136002
ABO	chr9	133260148	A	0.00608275
ABO	chr9	133260221	C	5.3869e-05
ABO	chr9	133260255	C	6.40826e-05
ABO	chr9	133260349	G	4.89863e-05
ABO	chr9	133260743	A	0.00641107
ABO	chr9	133260793	A	0.000422436
ABO	chr9	133260839	A	0.000242308
ABO	chr9	133261113	A	2.92784e-05
ABO	chr9	133261190		2.2351e-06
ABO	chr9	133261190	C	2.25631e-06
ABO	chr9	133261367	A	0.000177932
ABO	chr9	133261370	T	2.19488e-06
ABO	chr9	133261560	T	0.000479249
ABO	chr9	133261662	G	0.0607926
ABO	chr9	133261703	A	0.0700706
ABO	chr9	133261730	C	0.000660429
ABO	chr9	133261737		0.00102287
ABO	chr9	133261737	A	0.000812294
ABO	chr9	133261972	AT	3.19717e-06
ABO	chr9	133262243	C	0.00127495
ABO	chr9	133262254	T	0.0126264
ABO	chr9	133262454	G	0.00030028
ABO	chr9	133262534	C	7.1952e-06
ABO	chr9	133262671	G	2.74961e-06
ABO	chr9	133262722	G	0.00127266
ABO	chr9	133262826	T	0.000206736
ABO	chr9	133262914	G	0.000843299
ABO	chr9	133262947		0.000990266
ABO	chr9	133262947	AC	0.000724161
ABO	chr9	133262948	C	0.00102208
ABO	chr9	133263203	G	0.000195973
ABO	chr9	133263206		0.000187318
ABO	chr9	133263206		0.00014274
ABO	chr9	133263206		0.000204903
ABO	chr9	133263206		0.000142881
ABO	chr9	133263221	T	0.000170557
ABO	chr9	133263362	G	0.0136401
ABO	chr9	133263364		0.00484737
ABO	chr9	133263364		0.0155485
ABO	chr9	133263366		0.0157182
ABO	chr9	133263366		0.0141344
ABO	chr9	133263373	T	0.000449588
ABO	chr9	133263373	C	0.00035396
ABO	chr9	133263373		0.0164166
ABO	chr9	133263575	T	3.1393e-06
ABO	chr9	133263835	A	1.47523e-05
ABO	chr9	133263862	A	0.00670334
ABO	chr9	133263862		0.005449
ABO	chr9	133263894	T	0.00135031
ABO	chr9	133263980	T	4.88723e-06
ABO	chr9	133263992	C	3.01907e-06
ABO	chr9	133264057	A	2.72036e-06
ABO	chr9	133264186	A	4.02608e-06
ABO	chr9	133264214		0.000199152
ABO	chr9	133264214	T	0.00013734
ABO	chr9	133264269	T	2.23017e-06
ABO	chr9	133264291	C	4.15104e-06
ABO	chr9	133264351	C	0.00100932
ABO	chr9	133264430	C	2.77768e-06
ABO	chr9	133264504	G	0.0690862
ABO	chr9	133264504		0.0137732
ABO	chr9	133264734		2.99429e-06
ABO	chr9	133264734	ATTATTTATTTATTTATTTAT	6.5343e-07
ABO	chr9	133265051	C	2.62587e-05
ABO	chr9	133265058	T	5.20387e-06
ABO	chr9	133265102	T	0.000167278
ABO	chr9	133265202	G	4.12645e-06
ABO	chr9	133265699	#N/A	5.4009e-05
ABO	chr9	133265702	C	6.9187e-05
ABO	chr9	133265706	T	4.95818e-05
ABO	chr9	133265709	A	7.02341e-05
ABO	chr9	133265711	C	4.99547e-05
ABO	chr9	133265724	C	8.48001e-05
ABO	chr9	133265815	C	3.69436e-06
ABO	chr9	133265886	C	3.7072e-07
ABO	chr9	133265890	C	3.64646e-07
ABO	chr9	133265893	A	8.95044e-07
ABO	chr9	133265900	G	1.00382e-06
ABO	chr9	133265901	G	2.43204e-07
ABO	chr9	133265902	C	2.92731e-07
ABO	chr9	133265910	#N/A	3.78252e-07
ABO	chr9	133265944	#N/A	2.78616e-06
ABO	chr9	133265945	G	4.56072e-06
ABO	chr9	133265947	#N/A	1.65112e-06
ABO	chr9	133266029	C	5.43403e-05
ABO	chr9	133266029		3.4545e-05
ABO	chr9	133266029	CAAA	7.43416e-07
ABO	chr9	133266043	A	7.25336e-07
ABO	chr9	133266092	A	0.00391595
ABO	chr9	133266234	C	0.0010383
ABO	chr9	133266234		0.000149179
ABO	chr9	133266456	T	0.000546644
ABO	chr9	133266463	T	3.09815e-07
ABO	chr9	133266572		0.000280193
ABO	chr9	133266572	CT	0.000332578
ABO	chr9	133266572	C	4.08543e-05
ABO	chr9	133266587	G	2.60834e-05
ABO	chr9	133266772	T	4.20524e-05
ABO	chr9	133266790	C	0.00326267
ABO	chr9	133266790		0.00573911
ABO	chr9	133266804	G	7.88778e-05
ABO	chr9	133266891	ACTGTAG	8.58816e-07
ABO	chr9	133266894	G	3.95034e-07
ABO	chr9	133266898	#N/A	1.72101e-07
ABO	chr9	133266900	C	6.80526e-07
ABO	chr9	133266901	C	4.37503e-07
ABO	chr9	133266906	AATCCAGCCTG	2.91938e-07
ABO	chr9	133266909	AAG	2.84869e-06
ABO	chr9	133266911	A	2.53323e-07
ABO	chr9	133266913	GT	1.03724e-06
ABO	chr9	133266916	T	9.91449e-07
ABO	chr9	133266917	C	6.30589e-07
ABO	chr9	133266926	T	1.21719e-07
ABO	chr9	133266942	A	0.00265333
ABO	chr9	133267050	C	3.19637e-05
ABO	chr9	133267113		2.44603e-05
ABO	chr9	133267113	TC	2.42905e-05
ABO	chr9	133267114	CTTTTTTT	0.000523848
ABO	chr9	133267114		0.000809966
ABO	chr9	133267114		1.72829e-05
ABO	chr9	133267114	T	3.00836e-05
ABO	chr9	133267128	#N/A	1.53529e-06
ABO	chr9	133267259	A	1.94091e-05
ABO	chr9	133267259		7.25281e-05
ABO	chr9	133267259		7.42551e-05
ABO	chr9	133267260		1.89596e-05
ABO	chr9	133267260		0.000110879
ABO	chr9	133267299	G	4.8037e-07
ABO	chr9	133267563	TC	2.27049e-05
ABO	chr9	133267564	T	2.75237e-05
ABO	chr9	133267587	T	0.000599389
ABO	chr9	133267642	G	9.24248e-07
ABO	chr9	133267707	G	7.41821e-05
ABO	chr9	133267708	C	0.000104967
ABO	chr9	133267723	CTT	0.00168675
ABO	chr9	133267723		0.000327437
ABO	chr9	133267723	C	1.94569e-07
ABO	chr9	133267800	A	5.95604e-05
ABO	chr9	133267800		0.000106741
ABO	chr9	133267960	T	1.97623e-05
ABO	chr9	133267979	A	2.7231e-06
ABO	chr9	133268030	G	1.42276e-05
ABO	chr9	133268507	#N/A	2.09058e-07
ABO	chr9	133268647	T	6.25218e-05
ABO	chr9	133268698	G	5.92131e-05
ABO	chr9	133268872	A	5.27871e-05
ABO	chr9	133268885	G	2.30182e-06
ABO	chr9	133268896	C	3.11934e-06
ABO	chr9	133268897	A	7.82913e-06
ABO	chr9	133269015	C	0.000647047
ABO	chr9	133269042	G	0.000122666
ABO	chr9	133269122	G	2.83734e-05
ABO	chr9	133269181	T	2.13039e-05
ABO	chr9	133269214	A	7.10237e-05
ABO	chr9	133269277	T	3.57009e-05
ABO	chr9	133269461	T	4.87947e-05
ABO	chr9	133269548	A	2.84551e-05
ABO	chr9	133269582	A	2.01123e-05
ABO	chr9	133269706	T	4.10965e-05
ABO	chr9	133269828	T	1.0699e-06
ABO	chr9	133269984	CAAAA	0.00168457
ABO	chr9	133269984		0.00161919
ABO	chr9	133269991	A	0.000514488
ABO	chr9	133269996	A	0.000536405
ABO	chr9	133270000	C	9.42009e-05
ABO	chr9	133270015		1.02511e-05
ABO	chr9	133270015	AC	1.18479e-05
ABO	chr9	133270017	A	2.09549e-05
ABO	chr9	133270017	C	2.27016e-05
ABO	chr9	133270061	G	2.36654e-05
ABO	chr9	133270074	T	3.72167e-05
ABO	chr9	133270497	GA	4.77076e-06
ABO	chr9	133270565	G	0.000207758
ABO	chr9	133270584	A	0.000339125
ABO	chr9	133270584		0.000316126
ABO	chr9	133270615	A	0.00029018
ABO	chr9	133270637	AT	0.000283954
ABO	chr9	133270637		0.000387512
ABO	chr9	133270647	G	0.000226929
ABO	chr9	133270797	T	0.000198251
ABO	chr9	133270880	C	0.000146599
ABO	chr9	133271001	T	2.04792e-05
ABO	chr9	133271018	T	5.73449e-05
ABO	chr9	133271031	A	2.48778e-05
ABO	chr9	133271060		2.62016e-05
ABO	chr9	133271060	GTGTGTA	0.000154787
ABO	chr9	133271062	G	5.33599e-05
ABO	chr9	133271064		0.000100891
ABO	chr9	133271064	GTA	3.62822e-05
ABO	chr9	133271064	GTATATATATATATATATATATATATA	8.25496e-05
ABO	chr9	133271064	GTATATATATATATA	4.18675e-05
ABO	chr9	133271064	GTATATATATATA	8.06238e-05
ABO	chr9	133271064	GTATATATATA	0.000390772
ABO	chr9	133271064	GTATATATA	3.70416e-05
ABO	chr9	133271064	GTATATA	9.68148e-05
ABO	chr9	133271064	G	4.55264e-05
ABO	chr9	133271064		6.6161e-05
ABO	chr9	133271066	A	0.000380981
ABO	chr9	133271066	G	0.000948299
ABO	chr9	133271066		0.00168683
ABO	chr9	133271072	A	0.0340033
ABO	chr9	133271072		0.00105324
ABO	chr9	133271182	T	0.00409542
ABO	chr9	133271249	A	0.000310267
ABO	chr9	133271325	T	5.32428e-05
ABO	chr9	133271505	T	4.12586e-05
ABO	chr9	133271597	T	6.3977e-05
ABO	chr9	133271745	T	0.000161018
ABO	chr9	133271880	A	5.94853e-05
ABO	chr9	133272124	C	8.5285e-07
ABO	chr9	133272138	A	0.00011161
ABO	chr9	133272251		1.1412e-06
ABO	chr9	133272251	#N/A	6.80501e-07
ABO	chr9	133272287		5.99842e-05
ABO	chr9	133272287	C	8.97286e-05
ABO	chr9	133272408	T	8.07694e-05
ABO	chr9	133272573	C	1.32117e-05
ABO	chr9	133272585	A	6.26386e-05
ABO	chr9	133272620	T	9.4955e-05
ABO	chr9	133272816	C	5.45045e-05
ABO	chr9	133272953	G	3.83103e-05
ABO	chr9	133272994	A	5.53699e-05
ABO	chr9	133273232	T	2.01741e-05
ABO	chr9	133273233		2.52715e-05
ABO	chr9	133273233	G	5.22768e-05
ABO	chr9	133273350	A	6.26362e-06
ABO	chr9	133273680	C	0.000716106
ABO	chr9	133273682	A	0.000679134
ABO	chr9	133273734	T	5.67747e-05
ABO	chr9	133273813	C	0.0209465
ABO	chr9	133273983	A	8.31359e-05
ABO	chr9	133274084	C	0.00177413
ABO	chr9	133274165	A	0.00271228
ABO	chr9	133274293	A	0.00317519
ABO	chr9	133274295	T	0.00371878
ABO	chr9	133274306	A	0.00371473
ABO	chr9	133274414	A	0.00297547
ABO	chr9	133274963	A	0.000346388
ABO	chr9	133274987	A	9.77987e-05
ABO	chr9	133275050	C	0.000158593
ABO	chr9	133275068	A	4.96977e-05
ABO	chr9	133275106	G	1.40318e-06
ABO	chr9	133275140	T	0.00141593
ABO	chr9	133275393	#N/A	1.42566e-05
ABO	chr9	133275496	CG	2.22453e-07
ABO	chr9	133275649	G	1.33839e-06
ABO	chr9	133275782	A	8.19398e-05
ABO	chr9	133276029		0.000104583
ABO	chr9	133276029	A	0.000120816
ABO	chr9	133276163	T	0.00166158
ABO	chr9	133276163		0.00100444
ABO	chr9	133276354	C	0.000124552
ABO	chr9	133276473		0.000166622
ABO	chr9	133276473	AAAAAAT	0.000380464
ABO	chr9	133276473	A	0.00101892
ABO	chr9	133276557	A	0.000695484
ABO	chr9	133276618	C	1.74779e-05
ABO	chr9	133276806		0.000922426
ABO	chr9	133276806	CT	0.00164489
ABO	chr9	133276902	T	1.77152e-05
ABO	chr9	133277095	T	0.000286552
ABO	chr9	133277142		0.000389033
ABO	chr9	133277142	T	0.000372864
ABO	chr9	133277270	T	0.000261287
ABO	chr9	133277420	A	0.000134537
ABO	chr9	133278007	A	0.000137589
A1	chr9	133231587	A	0.000165651
A1	chr9	133232142	G	1.05036e-05
A1	chr9	133233100	A	0.000754995
A1	chr9	133233283	G	0.000121291
A1	chr9	133233766	T	5.56804e-05
A1	chr9	133233778	T	0.000165431
A1	chr9	133233892	G	3.7637e-05
A1	chr9	133234353	A	1.73257e-05
A1	chr9	133234794	A	2.93604e-05
A1	chr9	133235128	A	1.83011e-05
A1	chr9	133236091	A	1.07239e-05
A1	chr9	133236118	#N/A	0.000179632
A1	chr9	133236394	A	2.28839e-05
A1	chr9	133236412	C	2.55609e-05
A1	chr9	133236412		2.69894e-05
A1	chr9	133237026	G	1.57466e-05
A1	chr9	133237150	C	4.35758e-06
A1	chr9	133237183	T	1.40596e-06
A1	chr9	133237354		2.23036e-06
A1	chr9	133237354	G	3.88568e-06
A1	chr9	133237402	C	6.99853e-06
A1	chr9	133237937	T	0.000131922
A1	chr9	133238172		1.26885e-05
A1	chr9	133238172	G	7.41573e-06
A1	chr9	133238447		1.8107e-05
A1	chr9	133238447	C	1.77841e-05
A1	chr9	133238450		3.74324e-08
A1	chr9	133238680	T	4.3838e-06
A1	chr9	133238957	CCT	2.59892e-05
A1	chr9	133239032	#N/A	4.47216e-06
A1	chr9	133239184	C	6.51744e-05
A1	chr9	133239657	T	8.58801e-07
A1	chr9	133239777	T	2.13086e-05
A1	chr9	133239789	G	0.000181445
A1	chr9	133239848	C	0.000238165
A1	chr9	133239889	A	7.3679e-05
A1	chr9	133239923	G	1.74929e-05
A1	chr9	133240053	T	0.000326591
A1	chr9	133240239		0.000238888
A1	chr9	133240239	GACACACAGACAC	0.000418494
A1	chr9	133240241	CACACAG	1.11471e-06
A1	chr9	133240247	C	0.000480478
A1	chr9	133240276	G	0.000171277
A1	chr9	133240301	C	0.000279574
A1	chr9	133240419		0.000102058
A1	chr9	133240419	AAAAT	0.000285218
A1	chr9	133240489	A	2.3615e-05
A1	chr9	133240505		1.20884e-06
A1	chr9	133240505	C	7.17428e-08
A1	chr9	133240543	C	1.60351e-05
A1	chr9	133240546	G	1.32276e-05
A1	chr9	133240643	C	2.75544e-05
A1	chr9	133240915	ATTT	5.46311e-05
A1	chr9	133240915		0.000144312
A1	chr9	133240915	AT	4.48039e-05
A1	chr9	133241008	C	4.61465e-05
A1	chr9	133241275	A	1.45985e-05
A1	chr9	133241372	A	7.72759e-05
A1	chr9	133241661	C	2.01165e-05
A1	chr9	133241728	C	5.77016e-05
A1	chr9	133241789		2.55257e-05
A1	chr9	133241789	TA	1.83815e-05
A1	chr9	133242015	C	2.23765e-05
A1	chr9	133242108	T	3.00135e-05
A1	chr9	133242373	G	5.04483e-06
A1	chr9	133242577	A	0.000180944
A1	chr9	133242776	T	3.4796e-05
A1	chr9	133242836	C	5.13395e-05
A1	chr9	133242881	G	4.59258e-05
A1	chr9	133243008		7.21874e-05
A1	chr9	133243008	CAAAAAAAAAAAAA	8.2808e-05
A1	chr9	133243008	C	2.62033e-05
A1	chr9	133243030	AG	0.000205385
A1	chr9	133243031	A	0.000917139
A1	chr9	133243075	A	1.78528e-05
A1	chr9	133243126	T	0.000288548
A1	chr9	133243302	T	0.000303388
A1	chr9	133243353	C	0.000235426
A1	chr9	133243413	T	5.3626e-05
A1	chr9	133243479	A	3.54291e-05
A1	chr9	133243592	C	2.66904e-05
A1	chr9	133243841	C	1.5138e-05
A1	chr9	133244004		2.8347e-05
A1	chr9	133244004	G	3.39495e-05
A1	chr9	133244140	T	2.76266e-05
A1	chr9	133244309	C	4.09023e-05
A1	chr9	133244390	G	3.08694e-05
A1	chr9	133244409	A	1.77054e-07
A1	chr9	133244422	A	1.41755e-05
A1	chr9	133244501	A	6.28758e-05
A1	chr9	133244567	G	1.61657e-06
A1	chr9	133244579		8.0063e-05
A1	chr9	133244579	T	2.98399e-05
A1	chr9	133244598		4.87732e-05
A1	chr9	133244598	G	8.05528e-05
A1	chr9	133244690	A	3.16919e-05
A1	chr9	133244704	A	0.000486728
A1	chr9	133244747	A	2.5219e-05
A1	chr9	133244750		0.000206323
A1	chr9	133244750		0.000108554
A1	chr9	133244751		0.000298942
A1	chr9	133244751		0.000139547
A1	chr9	133244809	A	1.56394e-06
A1	chr9	133244933	G	5.28419e-07
A1	chr9	133245428	C	1.96178e-06
A1	chr9	133245528	A	1.09686e-06
A1	chr9	133245568	A	1.04027e-06
A1	chr9	133245603		2.38684e-05
A1	chr9	133245603	G	2.838e-05
A1	chr9	133245627	A	0.00013959
A1	chr9	133245726		2.30668e-05
A1	chr9	133245726	C	2.27676e-05
A1	chr9	133245733		4.58488e-05
A1	chr9	133245733	C	0.000173987
A1	chr9	133245733		2.00234e-05
A1	chr9	133245740	A	0.000235818
A1	chr9	133245743	C	2.00189e-05
A1	chr9	133245916	T	4.53948e-05
A1	chr9	133246036	CAACTCTAA	4.06091e-05
A1	chr9	133246054	C	5.16713e-05
A1	chr9	133246236	T	0.00517122
A1	chr9	133246239	A	0.000184229
A1	chr9	133246265	G	1.68263e-05
A1	chr9	133246727	T	9.50263e-07
A1	chr9	133246866	C	0.000271387
A1	chr9	133246884	A	9.70463e-07
A1	chr9	133247101		1.74342e-05
A1	chr9	133247101	A	4.07399e-07
A1	chr9	133247101	T	5.29294e-05
A1	chr9	133247185	A	3.09112e-06
A1	chr9	133247319	C	2.65898e-05
A1	chr9	133247331	A	4.27899e-05
A1	chr9	133247386	A	9.63685e-07
A1	chr9	133247439	T	1.12016e-05
A1	chr9	133247440	G	1.26768e-05
A1	chr9	133247530	A	1.12058e-05
A1	chr9	133247532	T	1.11697e-05
A1	chr9	133247705		5.22413e-05
A1	chr9	133247705	C	5.17699e-05
A1	chr9	133247871	AGCTGCAGTGGTGTGTCTGG	0.000314126
A1	chr9	133248353	C	0.00010572
A1	chr9	133248453	G	0.000281154
A1	chr9	133248803	A	0.000295986
A1	chr9	133248927	A	0.000183041
A1	chr9	133249012	A	8.96741e-05
A1	chr9	133249045	G	0.000132847
A1	chr9	133249203	A	0.0114612
A1	chr9	133249215	G	7.54928e-07
A1	chr9	133249942	T	0.000277765
A1	chr9	133250329	G	0.000459816
A1	chr9	133250742	C	0.00256822
A1	chr9	133250745	T	2.24056e-05
A1	chr9	133251108	T	0.00143114
A1	chr9	133251111	A	0.00151562
A1	chr9	133251112	C	0.00104767
A1	chr9	133251152	ACT	0.00117151
A1	chr9	133251238	A	1.02092e-05
A1	chr9	133251244	A	0.000312785
A1	chr9	133251249	G	0.00152863
A1	chr9	133251735	C	3.04169e-05
A1	chr9	133251881	C	0.000995279
A1	chr9	133251979	T	0.000639485
A1	chr9	133252094	G	0.00184138
A1	chr9	133252218	G	0.00352466
A1	chr9	133252254	C	0.00163202
A1	chr9	133252377		0.00126683
A1	chr9	133252377	T	0.00134102
A1	chr9	133252424	A	0.00155602
A1	chr9	133252569	C	0.000493199
A1	chr9	133252613		0.00114869
A1	chr9	133252613	C	0.00110149
A1	chr9	133252872	A	2.32443e-05
A1	chr9	133252942	C	1.88399e-05
A1	chr9	133252988		3.40831e-05
A1	chr9	133252988	TCATTCTTTCCTGCCCTCAGACTTC	2.63296e-05
A1	chr9	133253034	G	1.14627e-05
A1	chr9	133253080	G	0.000105727
A1	chr9	133253159	A	0.000612616
A1	chr9	133253171	C	0.000146552
A1	chr9	133253216	C	9.78722e-05
A1	chr9	133253276	G	2.69715e-05
A1	chr9	133253277	C	8.91781e-06
A1	chr9	133253344	A	0.0011764
A1	chr9	133253350	C	1.38691e-05
A1	chr9	133253385	C	1.43911e-05
A1	chr9	133253692	G	6.66899e-05
A1	chr9	133253725	T	0.00024355
A1	chr9	133253728	T	2.67667e-05
A1	chr9	133253738	A	1.53573e-05
A1	chr9	133253973	G	1.1989e-05
A1	chr9	133254224	A	1.75878e-05
A1	chr9	133254255	G	1.78995e-05
A1	chr9	133254260	A	1.36137e-05
A1	chr9	133254328	T	3.4583e-05
A1	chr9	133254329	A	1.58512e-05
A1	chr9	133254625	C	7.31836e-05
A1	chr9	133254834	G	0.000463347
A1	chr9	133254840		0.000884473
A1	chr9	133254840	G	0.00118989
A1	chr9	133254856	A	0.000496126
A1	chr9	133254860	T	0.000360394
A1	chr9	133254888	C	0.000139767
A1	chr9	133254947	C	0.000352834
A1	chr9	133254953	G	4.9318e-05
A1	chr9	133254964		7.60723e-05
A1	chr9	133254964	GTGTGTGATTGTGTGTCTA	7.03903e-05
A1	chr9	133254995	A	8.52252e-05
A1	chr9	133255079	G	0.000131805
A1	chr9	133255085	T	0.0022319
A1	chr9	133255086	G	0.000352362
A1	chr9	133255096		8.01935e-05
A1	chr9	133255096	TTGTGTCTG	3.41771e-05
A1	chr9	133255096	T	0.000128448
A1	chr9	133255104	C	0.00014797
A1	chr9	133255104	G	0.000378572
A1	chr9	133255104		0.000293229
A1	chr9	133255120	G	2.76554e-05
A1	chr9	133255122	A	3.00467e-05
A1	chr9	133255126	C	2.12523e-05
A1	chr9	133255131	C	0.00013369
A1	chr9	133255143	A	3.60704e-05
A1	chr9	133255146	A	3.31215e-05
A1	chr9	133255149	A	3.66424e-05
A1	chr9	133255150	A	0.000237167
A1	chr9	133255151	G	3.81128e-05
A1	chr9	133255156	A	0.000129521
A1	chr9	133255161	A	4.72051e-05
A1	chr9	133255170	C	0.000169605
A1	chr9	133255170	G	4.07254e-05
A1	chr9	133255172		0.000690901
A1	chr9	133255172	A	0.000188691
A1	chr9	133255172	C	0.000610445
A1	chr9	133255172		0.00023686
A1	chr9	133255212	G	8.77062e-05
A1	chr9	133255223	A	3.30818e-05
A1	chr9	133255235	C	7.67763e-05
A1	chr9	133255235	C	0.000201562
A1	chr9	133255246		7.34339e-05
A1	chr9	133255246		6.31321e-05
A1	chr9	133255252		5.61557e-05
A1	chr9	133255252	A	0.000222479
A1	chr9	133255252		0.000181055
A1	chr9	133255266	C	5.4854e-06
A1	chr9	133255278	A	0.000203233
A1	chr9	133255282	C	0.000338358
A1	chr9	133255290	C	0.00036082
A1	chr9	133255294	A	0.000206342
A1	chr9	133255302	G	0.000263822
A1	chr9	133255354	T	0.00156509
A1	chr9	133255456		0.000411062
A1	chr9	133255456	C	0.00038708
A1	chr9	133255468	T	9.22189e-06
A1	chr9	133255506	C	6.84445e-05
A1	chr9	133255635	T	4.1052e-05
A1	chr9	133255669	C	0.00723749
A1	chr9	133255801	T	4.91483e-05
A1	chr9	133255902	T	1.72679e-05
A1	chr9	133255928	G	2.84592e-05
A1	chr9	133255929	T	6.1354e-07
A1	chr9	133255935	T	2.71905e-05
A1	chr9	133255960	A	1.32483e-05
A1	chr9	133255963	T	0.000120362
A1	chr9	133256028	T	0.000360012
A1	chr9	133256050	T	1.45586e-05
A1	chr9	133256074	A	2.45091e-05
A1	chr9	133256085	T	7.38955e-06
A1	chr9	133256136	A	0.000323819
A1	chr9	133256189	T	0.000108006
A1	chr9	133256205	C	4.84757e-05
A1	chr9	133256264	A	0.00971271
A1	chr9	133256396	T	2.47051e-05
A1	chr9	133256398	C	2.42083e-05
A1	chr9	133256459	C	9.14499e-05
A1	chr9	133256508	T	6.72431e-05
A1	chr9	133256518	C	4.86581e-05
A1	chr9	133256623	C	2.95984e-05
A1	chr9	133256625	T	0.000625006
A1	chr9	133256692	T	4.03055e-05
A1	chr9	133256781	C	3.96995e-05
A1	chr9	133256916	G	3.34568e-05
A1	chr9	133256963	C	4.48332e-05
A1	chr9	133257129	A	2.99074e-05
A1	chr9	133257138	C	5.74003e-05
A1	chr9	133257174		2.885e-05
A1	chr9	133257174	C	3.52062e-05
A1	chr9	133257183	A	3.20349e-05
A1	chr9	133257221	T	3.33223e-05
A1	chr9	133257230	A	9.53184e-05
A1	chr9	133257246		0.000106447
A1	chr9	133257246	G	9.1274e-05
A1	chr9	133257320	T	5.54847e-05
A1	chr9	133257367	A	8.96389e-05
A1	chr9	133257486	C	7.79972e-05
A1	chr9	133257521	TC	0.000468348
A1	chr9	133257567	C	0.00056476
A1	chr9	133257570	T	2.88916e-05
A1	chr9	133257647	T	2.05473e-05
A1	chr9	133257761	T	0.000392632
A1	chr9	133257791	A	4.26531e-05
A1	chr9	133257993		3.58592e-05
A1	chr9	133257993	CGGG	3.19025e-05
A1	chr9	133258006	G	1.49332e-06
A1	chr9	133258116	A	0.000298139
A1	chr9	133258141	G	0.000531774
A1	chr9	133258192	AG	3.47681e-05
A1	chr9	133258308	C	2.93537e-05
A1	chr9	133258323	G	3.02098e-05
A1	chr9	133258352	T	1.68558e-05
A1	chr9	133258643	A	2.36882e-05
A1	chr9	133258727	A	1.25544e-06
A1	chr9	133259081	C	2.21284e-05
A1	chr9	133259444	A	2.42581e-06
A1	chr9	133259473		2.96254e-05
A1	chr9	133259473	C	3.00616e-05
A1	chr9	133259567	TCA	5.2052e-06
A1	chr9	133259603	G	3.67401e-05
A1	chr9	133259604	C	6.10907e-05
A1	chr9	133259656	T	4.03726e-05
A1	chr9	133259705	A	3.74219e-05
A1	chr9	133259717	T	0.000188696
A1	chr9	133259746	GCTTCTGTCCACAC	5.52769e-05
A1	chr9	133259790	A	0.00232187
A1	chr9	133259791	G	4.02918e-05
A1	chr9	133259833	A	4.83757e-05
A1	chr9	133259834	T	5.21382e-05
A1	chr9	133259961	A	5.85436e-05
A1	chr9	133260040	G	5.26965e-05
A1	chr9	133260074	A	5.66933e-05
A1	chr9	133260148	A	0.00230267
A1	chr9	133260221	C	-1.6947e-07
A1	chr9	133260255	C	2.71641e-05
A1	chr9	133260349	G	2.81532e-05
A1	chr9	133260743	A	6.5113e-05
A1	chr9	133260793	A	2.80671e-05
A1	chr9	133260839	A	5.35367e-05
A1	chr9	133261113	A	1.39082e-05
A1	chr9	133261190		1.16817e-05
A1	chr9	133261190	C	6.30056e-06
A1	chr9	133261367	A	3.03635e-05
A1	chr9	133261370	T	5.60394e-06
A1	chr9	133261560	T	4.29665e-05
A1	chr9	133261662	G	8.30038e-05
A1	chr9	133261703	A	0.000100575
A1	chr9	133261730	C	0.000105348
A1	chr9	133261737		5.66571e-05
A1	chr9	133261737	A	2.18316e-05
A1	chr9	133261972	AT	2.85794e-06
A1	chr9	133262144	#N/A	4.76456e-06
A1	chr9	133262197	T	1.48075e-06
A1	chr9	133262238	#N/A	2.46479e-06
A1	chr9	133262243	C	0.000231109
A1	chr9	133262254	T	0.000138352
A1	chr9	133262454	G	5.52455e-06
A1	chr9	133262534	C	5.99415e-06
A1	chr9	133262671	G	1.80469e-07
A1	chr9	133262722	G	1.88586e-05
A1	chr9	133262826	T	3.77567e-06
A1	chr9	133262914	G	2.10578e-06
A1	chr9	133262947		1.581e-05
A1	chr9	133262947	AC	1.18067e-05
A1	chr9	133262948	C	1.39509e-06
A1	chr9	133263203	G	7.23284e-06
A1	chr9	133263206		1.8411e-06
A1	chr9	133263206		4.77995e-06
A1	chr9	133263206		5.60748e-06
A1	chr9	133263206		3.34777e-06
A1	chr9	133263221	T	3.95355e-07
A1	chr9	133263362	G	0.0287904
A1	chr9	133263364		0.0245715
A1	chr9	133263364		0.0270005
A1	chr9	133263366		0.0272225
A1	chr9	133263366		0.0275384
A1	chr9	133263373	T	2.98275e-05
A1	chr9	133263373	C	8.88686e-06
A1	chr9	133263373		0.0266226
A1	chr9	133263575	T	2.19044e-06
A1	chr9	133263835	A	8.36329e-05
A1	chr9	133263862	A	0.00140561
A1	chr9	133263862		0.00149697
A1	chr9	133263894	T	0.00040877
A1	chr9	133263980	T	7.33837e-06
A1	chr9	133263992	C	2.53535e-06
A1	chr9	133264057	A	1.68917e-06
A1	chr9	133264186	A	2.5869e-07
A1	chr9	133264214		2.56896e-05
A1	chr9	133264214	T	1.29528e-05
A1	chr9	133264269	T	2.16187e-06
A1	chr9	133264291	C	0.000146894
A1	chr9	133264351	C	2.04088e-05
A1	chr9	133264430	C	4.52441e-06
A1	chr9	133264504	G	0.00644951
A1	chr9	133264504		0.00326653
A1	chr9	133264734		2.9753e-06
A1	chr9	133264734	ATTATTTATTTATTTATTTAT	2.11641e-07
A1	chr9	133265051	C	1.22268e-05
A1	chr9	133265058	T	6.51922e-06
A1	chr9	133265102	T	1.60275e-05
A1	chr9	133265202	G	2.1421e-07
A1	chr9	133265702	C	5.87882e-07
A1	chr9	133265706	T	-4.53131e-07
A1	chr9	133265709	A	1.43859e-06
A1	chr9	133265711	C	5.2633e-07
A1	chr9	133265724	C	1.54388e-05
A1	chr9	133265815	C	3.7337e-06
A1	chr9	133265886	C	2.1164e-06
A1	chr9	133265890	C	1.52557e-07
A1	chr9	133265893	A	1.49297e-07
A1	chr9	133265900	G	3.27473e-06
A1	chr9	133265901	G	6.51251e-07
A1	chr9	133265902	C	4.91915e-07
A1	chr9	133265945	G	-1.50356e-06
A1	chr9	133266029	C	2.71082e-05
A1	chr9	133266029		1.54315e-05
A1	chr9	133266029	CAAA	1.11475e-06
A1	chr9	133266043	A	6.67113e-07
A1	chr9	133266092	A	0.000599595
A1	chr9	133266234	C	0.000561191
A1	chr9	133266234		0.000150405
A1	chr9	133266456	T	0.113939
A1	chr9	133266463	T	1.77783e-06
A1	chr9	133266572		6.65999e-06
A1	chr9	133266572	CT	8.79214e-05
A1	chr9	133266572	C	3.68852e-05
A1	chr9	133266587	G	1.39863e-05
A1	chr9	133266772	T	0.000164551
A1	chr9	133266790	C	3.07731e-05
A1	chr9	133266790		3.57449e-05
A1	chr9	133266804	G	1.92365e-05
A1	chr9	133266891	ACTGTAG	-4.82115e-07
A1	chr9	133266894	G	9.09355e-07
A1	chr9	133266900	C	4.00315e-05
A1	chr9	133266901	C	2.38554e-07
A1	chr9	133266906	AATCCAGCCTG	7.24151e-07
A1	chr9	133266909	AAG	7.38595e-07
A1	chr9	133266911	A	-1.10719e-07
A1	chr9	133266913	GT	-3.91342e-07
A1	chr9	133266916	T	4.51499e-07
A1	chr9	133266917	C	4.90598e-07
A1	chr9	133266942	A	4.73743e-05
A1	chr9	133267050	C	2.15283e-05
A1	chr9	133267113		0.000169642
A1	chr9	133267113	TC	0.000145822
A1	chr9	133267114	CTTTTTTT	0.000293963
A1	chr9	133267114		0.000362154
A1	chr9	133267114		0.00120237
A1	chr9	133267114	T	0.000584636
A1	chr9	133267259	A	1.40653e-05
A1	chr9	133267259		5.40693e-06
A1	chr9	133267259		8.22354e-06
A1	chr9	133267260		1.32688e-05
A1	chr9	133267260		6.75868e-06
A1	chr9	133267299	G	3.41748e-07
A1	chr9	133267563	TC	6.43086e-06
A1	chr9	133267564	T	2.45997e-05
A1	chr9	133267587	T	1.27454e-05
A1	chr9	133267642	G	-1.43875e-07
A1	chr9	133267707	G	1.34612e-05
A1	chr9	133267708	C	2.09225e-05
A1	chr9	133267723	CTT	3.72548e-06
A1	chr9	133267723		5.03752e-05
A1	chr9	133267723	C	1.69511e-06
A1	chr9	133267800	A	2.88186e-05
A1	chr9	133267800		2.385e-05
A1	chr9	133267960	T	1.66232e-05
A1	chr9	133267979	A	2.01077e-06
A1	chr9	133268030	G	3.36725e-05
A1	chr9	133268647	T	1.31868e-06
A1	chr9	133268698	G	1.85773e-05
A1	chr9	133268872	A	2.67654e-05
A1	chr9	133268885	G	3.65436e-05
A1	chr9	133268896	C	2.50287e-05
A1	chr9	133268897	A	1.29539e-05
A1	chr9	133269015	C	1.41289e-05
A1	chr9	133269042	G	8.73797e-05
A1	chr9	133269122	G	2.24792e-05
A1	chr9	133269181	T	0.000225834
A1	chr9	133269214	A	2.52569e-06
A1	chr9	133269277	T	1.23513e-05
A1	chr9	133269461	T	1.01771e-05
A1	chr9	133269548	A	1.21082e-05
A1	chr9	133269582	A	1.98602e-05
A1	chr9	133269706	T	2.44894e-05
A1	chr9	133269828	T	2.36856e-05
A1	chr9	133269984	CAAAA	0.000358635
A1	chr9	133269984		0.000405542
A1	chr9	133269991	A	0.00187232
A1	chr9	133269996	A	0.000707802
A1	chr9	133270000	C	0.0011586
A1	chr9	133270004	A	7.8698e-05
A1	chr9	133270015		0.000234854
A1	chr9	133270015	AC	0.000148746
A1	chr9	133270017	A	0.0002413
A1	chr9	133270017	C	0.000115549
A1	chr9	133270061	G	1.78237e-05
A1	chr9	133270074	T	1.10562e-05
A1	chr9	133270497	GA	2.69451e-05
A1	chr9	133270565	G	1.18663e-05
A1	chr9	133270584	A	2.69101e-05
A1	chr9	133270584		2.69337e-05
A1	chr9	133270615	A	1.89783e-05
A1	chr9	133270637	AT	1.86158e-05
A1	chr9	133270637		2.93428e-05
A1	chr9	133270647	G	2.39098e-05
A1	chr9	133270797	T	2.96584e-05
A1	chr9	133270880	C	7.11431e-05
A1	chr9	133271001	T	1.28599e-05
A1	chr9	133271018	T	5.09334e-06
A1	chr9	133271031	A	1.84438e-05
A1	chr9	133271060		0.00605276
A1	chr9	133271060	GTGTGTA	0.00518691
A1	chr9	133271060	#N/A	0.000745502
A1	chr9	133271062	G	0.000329159
A1	chr9	133271064		0.00027392
A1	chr9	133271064	GTA	0.000198189
A1	chr9	133271064	GTATA	0.000566754
A1	chr9	133271064	GTATATATATATATATATATATATATA	0.000500178
A1	chr9	133271064	GTATATATATATATA	0.00365396
A1	chr9	133271064	GTATATATATATA	0.000108118
A1	chr9	133271064	GTATATATATA	0.000477881
A1	chr9	133271064	GTATATATA	0.000141565
A1	chr9	133271064	GTATATA	0.000118932
A1	chr9	133271064	G	0.000248608
A1	chr9	133271064		0.000250198
A1	chr9	133271066	A	0.00301482
A1	chr9	133271066	G	0.00199385
A1	chr9	133271066		0.000565493
A1	chr9	133271072	A	0.000207317
A1	chr9	133271072		1.91548e-05
A1	chr9	133271182	T	0.00634794
A1	chr9	133271249	A	1.97684e-05
A1	chr9	133271325	T	8.30559e-06
A1	chr9	133271505	T	5.53273e-06
A1	chr9	133271597	T	5.65607e-06
A1	chr9	133271745	T	2.50004e-05
A1	chr9	133271880	A	3.77898e-06
A1	chr9	133272124	C	2.44423e-06
A1	chr9	133272138	A	4.66343e-05
A1	chr9	133272251		6.80282e-08
A1	chr9	133272287		3.28286e-05
A1	chr9	133272287	C	5.3292e-05
A1	chr9	133272408	T	4.26282e-05
A1	chr9	133272585	A	5.80827e-05
A1	chr9	133272620	T	4.51451e-05
A1	chr9	133272816	C	2.73294e-05
A1	chr9	133272953	G	3.493e-05
A1	chr9	133272994	A	2.86859e-05
A1	chr9	133273232	T	2.88801e-05
A1	chr9	133273233		3.38238e-05
A1	chr9	133273233	G	4.82173e-05
A1	chr9	133273680	C	2.8538e-05
A1	chr9	133273682	A	6.7207e-05
A1	chr9	133273734	T	0.000136364
A1	chr9	133273813	C	2.91658e-05
A1	chr9	133273983	A	0.022466
A1	chr9	133274084	C	1.14233e-05
A1	chr9	133274165	A	0.000127355
A1	chr9	133274295	T	2.06177e-05
A1	chr9	133274306	A	0.000302033
A1	chr9	133274414	A	0.0287292
A1	chr9	133274963	A	8.60685e-05
A1	chr9	133274987	A	5.70116e-05
A1	chr9	133275050	C	0.000114554
A1	chr9	133275068	A	0.000135308
A1	chr9	133275140	T	0.000186449
A1	chr9	133275496	CG	3.48584e-08
A1	chr9	133275649	G	2.75716e-05
A1	chr9	133275782	A	2.19769e-05
A1	chr9	133276029		2.1462e-05
A1	chr9	133276029	A	2.01583e-05
A1	chr9	133276163	T	0.000821919
A1	chr9	133276163		0.00142904
A1	chr9	133276354	C	0.000822886
A1	chr9	133276473		0.000758427
A1	chr9	133276473	AAAAAAT	0.000307299
A1	chr9	133276473	A	0.000304892
A1	chr9	133276557	A	8.67354e-05
A1	chr9	133276618	C	2.34135e-05
A1	chr9	133276806		0.000726972
A1	chr9	133276806	CT	0.000735778
A1	chr9	133276902	T	1.71266e-05
A1	chr9	133277095	T	0.000438442
A1	chr9	133277142		0.000220974
A1	chr9	133277142	T	0.000247417
A1	chr9	133277270	T	0.000683316
A1	chr9	133277420	A	0.000475902
A1	chr9	133278007	A	0.000283362
A2	chr9	133231587	A	7.54862e-05
A2	chr9	133232142	G	-2.38574e-05
A2	chr9	133233100	A	0.000294399
A2	chr9	133233283	G	0.000128597
A2	chr9	133233766	T	0.000293707
A2	chr9	133233778	T	7.21768e-06
A2	chr9	133233892	G	0.000454656
A2	chr9	133234353	A	-4.79244e-05
A2	chr9	133234794	A	-5.3269e-06
A2	chr9	133235128	A	7.36383e-06
A2	chr9	133236091	A	5.59686e-05
A2	chr9	133236412	C	0.000115513
A2	chr9	133236412		0.000294888
A2	chr9	133237026	G	1.74714e-05
A2	chr9	133237150	C	1.30725e-05
A2	chr9	133237183	T	0
A2	chr9	133237354		1.02085e-05
A2	chr9	133237354	G	4.74834e-06
A2	chr9	133237402	C	1.01351e-05
A2	chr9	133237937	T	0.000176262
A2	chr9	133238172		3.53815e-05
A2	chr9	133238172	G	1.53856e-05
A2	chr9	133238447		6.91031e-05
A2	chr9	133238447	C	9.05393e-05
A2	chr9	133238450		5.03907e-05
A2	chr9	133238450	C	5.3262e-05
A2	chr9	133238957	CCT	3.12287e-05
A2	chr9	133239184	C	0.000113713
A2	chr9	133239657	T	0
A2	chr9	133239789	G	0.00013424
A2	chr9	133239848	C	4.72711e-05
A2	chr9	133239889	A	0.000125454
A2	chr9	133239923	G	0.00013679
A2	chr9	133240053	T	0.000119254
A2	chr9	133240239		0.00148062
A2	chr9	133240239	GACACACAGACAC	0.00893864
A2	chr9	133240276	G	0.000113439
A2	chr9	133240301	C	0.000319825
A2	chr9	133240419		6.84648e-05
A2	chr9	133240419	AAAAT	0.000178132
A2	chr9	133240489	A	1.33784e-05
A2	chr9	133240505	C	-2.21989e-07
A2	chr9	133240543	C	2.85174e-05
A2	chr9	133240643	C	2.04491e-05
A2	chr9	133240915		0.00020524
A2	chr9	133240915	AT	2.88834e-05
A2	chr9	133241008	C	1.13257e-05
A2	chr9	133241275	A	0.000190423
A2	chr9	133241372	A	1.5625e-06
A2	chr9	133241661	C	1.26632e-06
A2	chr9	133241728	C	9.50093e-06
A2	chr9	133241789		1.65737e-05
A2	chr9	133241789	TA	5.14403e-06
A2	chr9	133242015	C	9.13226e-05
A2	chr9	133242108	T	0.00162212
A2	chr9	133242373	G	9.64154e-06
A2	chr9	133242577	A	0.000236875
A2	chr9	133242776	T	0.00117163
A2	chr9	133242881	G	1.30856e-06
A2	chr9	133243008		0.000133326
A2	chr9	133243008	CAAAAAAAAAAAAA	4.93692e-05
A2	chr9	133243008	C	5.26555e-05
A2	chr9	133243030	AG	0.000542242
A2	chr9	133243031	A	0.00239771
A2	chr9	133243075	A	0
A2	chr9	133243126	T	7.02328e-05
A2	chr9	133243302	T	5.26296e-05
A2	chr9	133243353	C	6.62492e-05
A2	chr9	133243413	T	4.10861e-05
A2	chr9	133243479	A	2.75882e-05
A2	chr9	133243592	C	2.5414e-05
A2	chr9	133243841	C	2.54546e-05
A2	chr9	133244004		6.1144e-06
A2	chr9	133244004	G	9.6589e-06
A2	chr9	133244140	T	1.24753e-05
A2	chr9	133244390	G	1.5624e-05
A2	chr9	133244422	A	1.89167e-05
A2	chr9	133244501	A	3.24675e-06
A2	chr9	133244567	G	3.10559e-06
A2	chr9	133244579	T	2.23985e-05
A2	chr9	133244598		2.15863e-05
A2	chr9	133244598	G	-2.99401e-06
A2	chr9	133244704	A	6.50587e-05
A2	chr9	133244747	A	1.28729e-05
A2	chr9	133244750		3.78647e-05
A2	chr9	133244750		4.03407e-05
A2	chr9	133244751		3.3996e-05
A2	chr9	133244751		6.36943e-06
A2	chr9	133244809	A	6.17284e-06
A2	chr9	133244933	G	-4.07896e-07
A2	chr9	133245428	C	9.33618e-06
A2	chr9	133245528	A	4.14632e-05
A2	chr9	133245568	A	8.98711e-05
A2	chr9	133245603		2.82112e-05
A2	chr9	133245603	G	4.53191e-05
A2	chr9	133245627	A	7.297e-05
A2	chr9	133245726		2.68977e-06
A2	chr9	133245726	C	2.07576e-05
A2	chr9	133245733		3.1317e-05
A2	chr9	133245733	C	7.36835e-05
A2	chr9	133245740	A	2.99401e-06
A2	chr9	133245743		3.99518e-05
A2	chr9	133245743	C	3.59721e-05
A2	chr9	133245916	T	3.33094e-05
A2	chr9	133246036	CAACTCTAA	1.04167e-05
A2	chr9	133246054	C	3.63857e-05
A2	chr9	133246236	T	-8.60012e-05
A2	chr9	133246239	A	7.99653e-05
A2	chr9	133246265	G	3.26797e-06
A2	chr9	133246542	T	9.26779e-06
A2	chr9	133246857	CCT	2.95858e-06
A2	chr9	133246866	C	2.29168e-05
A2	chr9	133246884	A	7.91194e-05
A2	chr9	133247101		4.57379e-05
A2	chr9	133247101	A	5.17854e-05
A2	chr9	133247101	T	3.67693e-05
A2	chr9	133247185	A	0.000129037
A2	chr9	133247226	T	0
A2	chr9	133247259	C	9.66537e-06
A2	chr9	133247319	C	1.78678e-05
A2	chr9	133247331	A	3.52911e-05
A2	chr9	133247386	A	6.72237e-05
A2	chr9	133247439	T	0.000935036
A2	chr9	133247440	G	0.000784938
A2	chr9	133247530	A	0.000885536
A2	chr9	133247532	T	0.000928524
A2	chr9	133247705		0.000137437
A2	chr9	133247705	C	0.000190585
A2	chr9	133248353	C	8.77517e-05
A2	chr9	133248453	G	6.15463e-05
A2	chr9	133248927	A	2.49993e-06
A2	chr9	133249045	G	-8.61574e-06
A2	chr9	133249942	T	3.4759e-05
A2	chr9	133250329	G	-1.38485e-06
A2	chr9	133250742	C	1.14565e-05
A2	chr9	133250745	T	7.2626e-05
A2	chr9	133251108	T	4.5746e-05
A2	chr9	133251152	ACT	-4.32233e-05
A2	chr9	133251238	A	3.20513e-06
A2	chr9	133251244	A	9.50065e-06
A2	chr9	133251735	C	0.000103846
A2	chr9	133251881	C	0.000773875
A2	chr9	133251979	T	8.87011e-05
A2	chr9	133252094	G	0.00260788
A2	chr9	133252218	G	0.00462788
A2	chr9	133252254	C	0.00613847
A2	chr9	133252377		0.00207326
A2	chr9	133252377	T	0.00218685
A2	chr9	133252424	A	0.00219255
A2	chr9	133252569	C	0.00240114
A2	chr9	133252613		3.37259e-06
A2	chr9	133252613	C	2.61275e-05
A2	chr9	133252872	A	6.90451e-05
A2	chr9	133252942	C	0
A2	chr9	133252988		8.38465e-06
A2	chr9	133252988	TCATTCTTTCCTGCCCTCAGACTTC	1.63725e-05
A2	chr9	133253034	G	2.94786e-06
A2	chr9	133253080	G	1.36713e-05
A2	chr9	133253159	A	0.000590565
A2	chr9	133253171	C	0
A2	chr9	133253216	C	2.68644e-05
A2	chr9	133253276	G	6.80272e-06
A2	chr9	133253277	C	1.351e-05
A2	chr9	133253344	A	1.83101e-05
A2	chr9	133253350	C	0
A2	chr9	133253385	C	3.73154e-05
A2	chr9	133253692	G	1.86598e-05
A2	chr9	133253725	T	0.000433689
A2	chr9	133253728	T	3.06748e-06
A2	chr9	133253738	A	6.49009e-05
A2	chr9	133253973	G	1.44444e-05
A2	chr9	133254224	A	6.27261e-06
A2	chr9	133254255	G	4.90616e-05
A2	chr9	133254260	A	6.10693e-06
A2	chr9	133254328	T	2.90975e-05
A2	chr9	133254329	A	1.24612e-05
A2	chr9	133254625	C	8.54415e-05
A2	chr9	133254834	G	0.000186435
A2	chr9	133254840		-2.75683e-06
A2	chr9	133254840	G	9.54197e-06
A2	chr9	133254856	A	0.000204157
A2	chr9	133254860	T	0.00021569
A2	chr9	133254947	C	0.000153716
A2	chr9	133254953	G	0.000514529
A2	chr9	133254964	GTGTGTGATTGTGTGTCTA	2.25011e-05
A2	chr9	133254995	A	1.06385e-05
A2	chr9	133255085	T	0.000108053
A2	chr9	133255096		0.000397032
A2	chr9	133255096	T	0.000484833
A2	chr9	133255104	G	0.000434384
A2	chr9	133255104		0.000818698
A2	chr9	133255114	CTTTCTCTGTA	-2.42369e-06
A2	chr9	133255122	A	-1.01262e-06
A2	chr9	133255126	C	1.06249e-06
A2	chr9	133255143	A	9.83962e-06
A2	chr9	133255146	A	6.21114e-06
A2	chr9	133255149	A	-1.47943e-05
A2	chr9	133255150	A	0.000724634
A2	chr9	133255156	A	0.000390925
A2	chr9	133255170	C	0.000368638
A2	chr9	133255172	C	0.00654921
A2	chr9	133255172		0.00149059
A2	chr9	133255223	A	0.000462936
A2	chr9	133255235	C	-2.50983e-05
A2	chr9	133255235	C	0.000349994
A2	chr9	133255246		-4.31041e-05
A2	chr9	133255252	A	0.00148747
A2	chr9	133255252		0.000215078
A2	chr9	133255266	C	0.000338018
A2	chr9	133255278	A	9.375e-08
A2	chr9	133255282	C	0.000160259
A2	chr9	133255290	C	0.0046854
A2	chr9	133255294	A	0.000211651
A2	chr9	133255302	G	0.00360229
A2	chr9	133255354	T	2.81215e-05
A2	chr9	133255456		7.82007e-05
A2	chr9	133255456	C	5.0801e-05
A2	chr9	133255468	T	3.48868e-05
A2	chr9	133255506	C	-6.7835e-06
A2	chr9	133255669	C	0.0101376
A2	chr9	133255801	T	2.44672e-05
A2	chr9	133255928	G	7.89292e-07
A2	chr9	133255935	T	2.34375e-06
A2	chr9	133255960	A	4.54526e-05
A2	chr9	133255963	T	2.14308e-06
A2	chr9	133256028	T	1.27301e-05
A2	chr9	133256050	T	0
A2	chr9	133256074	A	9.16527e-06
A2	chr9	133256085	T	3.83687e-05
A2	chr9	133256136	A	3.4965e-06
A2	chr9	133256205	C	6.57895e-06
A2	chr9	133256264	A	0.00346161
A2	chr9	133256396	T	3.4002e-05
A2	chr9	133256459	C	9.03614e-06
A2	chr9	133256508	T	5.88235e-06
A2	chr9	133256518	C	-1.29032e-05
A2	chr9	133256623	C	6.41026e-06
A2	chr9	133256625	T	8.68034e-05
A2	chr9	133256692	T	0.000250525
A2	chr9	133256781	C	3.10559e-06
A2	chr9	133256916	G	8.8232e-05
A2	chr9	133256963	C	0
A2	chr9	133257129	A	0
A2	chr9	133257138	C	2.26422e-05
A2	chr9	133257174		1.9553e-05
A2	chr9	133257174	C	2.38081e-05
A2	chr9	133257183	A	1.60088e-05
A2	chr9	133257221	T	2.0092e-05
A2	chr9	133257230	A	3.62554e-05
A2	chr9	133257246		8.62664e-06
A2	chr9	133257246	G	3.71942e-05
A2	chr9	133257320	T	1.62379e-05
A2	chr9	133257367	A	0
A2	chr9	133257486	C	4.65524e-06
A2	chr9	133257521	TC	2.92468e-06
A2	chr9	133257567	C	4.08847e-06
A2	chr9	133257570	T	2.66444e-05
A2	chr9	133257647	T	2.21579e-05
A2	chr9	133257761	T	0.000920055
A2	chr9	133257791	A	4.14657e-05
A2	chr9	133257993		2.7202e-05
A2	chr9	133257993	CGGG	4.72431e-05
A2	chr9	133258116	A	0.00026446
A2	chr9	133258141	G	5.88502e-05
A2	chr9	133258192	AG	0
A2	chr9	133258308	C	0
A2	chr9	133258323	G	9.55414e-06
A2	chr9	133258352	T	0
A2	chr9	133258643	A	6.08588e-05
A2	chr9	133259081	C	7.42204e-05
A2	chr9	133259473		1.0138e-05
A2	chr9	133259473	C	2.84611e-05
A2	chr9	133259603	G	2.55609e-05
A2	chr9	133259604	C	1.83716e-05
A2	chr9	133259656	T	0.000106617
A2	chr9	133259705	A	2.27755e-05
A2	chr9	133259717	T	0.000208327
A2	chr9	133259746	GCTTCTGTCCACAC	9.38147e-06
A2	chr9	133259790	A	0.000316344
A2	chr9	133259791	G	2.31411e-05
A2	chr9	133259833	A	1.83906e-05
A2	chr9	133259834	T	2.4774e-05
A2	chr9	133259961	A	6.66863e-05
A2	chr9	133260040	G	1.82345e-05
A2	chr9	133260074	A	9.61538e-06
A2	chr9	133260148	A	0.00169461
A2	chr9	133260221	C	0
A2	chr9	133260255	C	0
A2	chr9	133260743	A	6.95756e-05
A2	chr9	133260793	A	4.74193e-06
A2	chr9	133260839	A	2.93874e-06
A2	chr9	133261113	A	3.90271e-05
A2	chr9	133261367	A	2.99401e-06
A2	chr9	133261560	T	5.44621e-05
A2	chr9	133261662	G	6.79245e-06
A2	chr9	133261703	A	0
A2	chr9	133261737		3.85089e-05
A2	chr9	133261737	A	5.77258e-05
A2	chr9	133262197	T	0
A2	chr9	133262243	C	0.00179113
A2	chr9	133262254	T	6.3435e-06
A2	chr9	133262722	G	0.000110274
A2	chr9	133262826	T	7.45111e-05
A2	chr9	133262914	G	8.05919e-05
A2	chr9	133262948	C	8.45608e-06
A2	chr9	133263203	G	5.4843e-05
A2	chr9	133263206		7.14454e-05
A2	chr9	133263206		1.88312e-05
A2	chr9	133263206		-4.11336e-07
A2	chr9	133263206		2.62829e-05
A2	chr9	133263221	T	4.53883e-05
A2	chr9	133263362	G	0.0163191
A2	chr9	133263364		0.015009
A2	chr9	133263364		0.0114948
A2	chr9	133263366		0.0149662
A2	chr9	133263366		0.0154978
A2	chr9	133263373	T	0.000347404
A2	chr9	133263373	C	7.92425e-06
A2	chr9	133263373		0.0165902
A2	chr9	133263835	A	2.06672e-06
A2	chr9	133263862	A	1.81669e-05
A2	chr9	133263862		2.07043e-05
A2	chr9	133263894	T	5.84557e-05
A2	chr9	133264214		3.61446e-05
A2	chr9	133264214	T	1.24566e-05
A2	chr9	133264351	C	3.90295e-05
A2	chr9	133265102	T	9.47774e-06
A2	chr9	133265702	C	0
A2	chr9	133265724	C	1.85241e-05
A2	chr9	133265815	C	0
A2	chr9	133265945	G	0
A2	chr9	133266029	C	-3.28947e-06
A2	chr9	133266029		2.48611e-05
A2	chr9	133266029	CAAA	0
A2	chr9	133266092	A	0.000105781
A2	chr9	133266234	C	0.000269669
A2	chr9	133266234		0.000316055
A2	chr9	133266456	T	0.0179641
A2	chr9	133266572		4.22488e-05
A2	chr9	133266572	CT	0.000312771
A2	chr9	133266572	C	0
A2	chr9	133266587	G	1.10216e-05
A2	chr9	133266772	T	-5.49014e-06
A2	chr9	133266790		1.68627e-05
A2	chr9	133266804	G	3.3994e-05
A2	chr9	133266900	C	2.00305e-05
A2	chr9	133266909	AAG	0
A2	chr9	133266917	C	2.99401e-06
A2	chr9	133266926	T	0
A2	chr9	133266942	A	4.36077e-07
A2	chr9	133267050	C	3.06748e-06
A2	chr9	133267113		0.000417317
A2	chr9	133267113	TC	0.000144906
A2	chr9	133267114	CTTTTTTT	0
A2	chr9	133267114		-5.56933e-06
A2	chr9	133267114		0.000589637
A2	chr9	133267114	T	0.000479538
A2	chr9	133267259	A	1.88619e-05
A2	chr9	133267259		5.8491e-05
A2	chr9	133267259		2.1664e-05
A2	chr9	133267260		7.93926e-06
A2	chr9	133267260		3.54353e-05
A2	chr9	133267563	TC	2.74725e-06
A2	chr9	133267564	T	2.93662e-05
A2	chr9	133267587	T	1.5015e-06
A2	chr9	133267642	G	0
A2	chr9	133267707	G	2.54438e-05
A2	chr9	133267723		1.63127e-05
A2	chr9	133267800	A	1.59577e-05
A2	chr9	133267800		4.09851e-05
A2	chr9	133267960	T	1.06319e-05
A2	chr9	133268030	G	0
A2	chr9	133268647	T	4.02973e-05
A2	chr9	133268698	G	9.94792e-06
A2	chr9	133268872	A	9.61079e-06
A2	chr9	133268885	G	1.78086e-05
A2	chr9	133268896	C	2.11568e-05
A2	chr9	133269015	C	8.10522e-06
A2	chr9	133269042	G	2.27491e-05
A2	chr9	133269122	G	3.71875e-05
A2	chr9	133269181	T	0.00178128
A2	chr9	133269214	A	0.000110466
A2	chr9	133269277	T	3.17109e-05
A2	chr9	133269461	T	1.51515e-05
A2	chr9	133269548	A	2.91698e-05
A2	chr9	133269582	A	2.432e-06
A2	chr9	133269706	T	-1.27017e-07
A2	chr9	133269828	T	-3.31126e-06
A2	chr9	133269984	CAAAA	4.44393e-06
A2	chr9	133269991	A	3.82141e-05
A2	chr9	133269996	A	0.00572966
A2	chr9	133270000	C	-3.89228e-06
A2	chr9	133270004	A	0.000365032
A2	chr9	133270015		0
A2	chr9	133270017	A	0.000327394
A2	chr9	133270017	C	0.00032082
A2	chr9	133270074	T	4.99576e-05
A2	chr9	133270497	GA	3.68777e-05
A2	chr9	133270565	G	9.97504e-06
A2	chr9	133270584	A	3.96586e-05
A2	chr9	133270584		2.82012e-05
A2	chr9	133270615	A	1.9646e-05
A2	chr9	133270637	AT	0
A2	chr9	133270647	G	1.20948e-05
A2	chr9	133270880	C	0
A2	chr9	133271001	T	0
A2	chr9	133271018	T	3.37176e-05
A2	chr9	133271031	A	6.47497e-06
A2	chr9	133271060		0.00470996
A2	chr9	133271060	GTGTGTA	0.00085222
A2	chr9	133271060	#N/A	0.000568007
A2	chr9	133271064		0.000298769
A2	chr9	133271064	GTA	0.000164232
A2	chr9	133271064	GTATA	-3.27701e-05
A2	chr9	133271064	GTATATATATATATATATATATATATA	0.000199762
A2	chr9	133271064	GTATATATATATATA	0.000322435
A2	chr9	133271064	GTATATATATATA	9.11415e-06
A2	chr9	133271064	GTATATATATA	0.000545129
A2	chr9	133271064	GTATATATA	0.000121805
A2	chr9	133271064	GTATATA	0.000667335
A2	chr9	133271064	G	4.1303e-05
A2	chr9	133271064		1.52907e-05
A2	chr9	133271066	A	0.000149915
A2	chr9	133271066	G	0.000167216
A2	chr9	133271066		-3.39915e-08
A2	chr9	133271072		0
A2	chr9	133271249	A	9.13476e-06
A2	chr9	133271325	T	4.18482e-05
A2	chr9	133271505	T	8.69237e-06
A2	chr9	133271597	T	4.18393e-05
A2	chr9	133271745	T	0
A2	chr9	133271880	A	4.5524e-05
A2	chr9	133272138	A	4.26614e-05
A2	chr9	133272287		9.0445e-05
A2	chr9	133272287	C	7.72434e-05
A2	chr9	133272408	T	5.94161e-05
A2	chr9	133272573	C	0
A2	chr9	133272585	A	0.000293091
A2	chr9	133272620	T	3.18885e-05
A2	chr9	133272816	C	3.07586e-05
A2	chr9	133272953	G	4.01235e-05
A2	chr9	133272994	A	8.92696e-05
A2	chr9	133273232	T	2.42387e-05
A2	chr9	133273233		1.0899e-05
A2	chr9	133273233	G	9.6819e-05
A2	chr9	133273350	A	0
A2	chr9	133273680	C	3.06063e-06
A2	chr9	133273682	A	-8.60086e-06
A2	chr9	133273734	T	1.92269e-05
A2	chr9	133273813	C	4.72041e-06
A2	chr9	133273983	A	0.0137496
A2	chr9	133274293	A	0.0141406
A2	chr9	133274295	T	0.0167309
A2	chr9	133274306	A	2.58276e-05
A2	chr9	133274414	A	0.0147924
A2	chr9	133274963	A	5.51365e-05
A2	chr9	133274987	A	0.000189088
A2	chr9	133275050	C	6.18396e-05
A2	chr9	133275106	G	0
A2	chr9	133275140	T	1.66128e-05
A2	chr9	133275649	G	0.00113072
A2	chr9	133275782	A	0.00136175
A2	chr9	133276029		0.00135963
A2	chr9	133276029	A	0.00149505
A2	chr9	133276163	T	0.0140567
A2	chr9	133276163		0.0179922
A2	chr9	133276354	C	0.0105243
A2	chr9	133276473		0.000237171
A2	chr9	133276473	AAAAAAT	0.00038519
A2	chr9	133276473	A	0.00012647
A2	chr9	133276557	A	2.13656e-05
A2	chr9	133276618	C	4.83022e-06
A2	chr9	133276806		0.000104401
A2	chr9	133276806	CT	0.000180306
A2	chr9	133277095	T	1.8491e-05
A2	chr9	133277142		0.0016251
A2	chr9	133277142	T	0.00178964
A2	chr9	133277270	T	0.000358033
A2	chr9	133277420	A	0.00181529
A2	chr9	133278007	A	0.000303021
Yta	chr7	100888489	T	0.00205593
Yta	chr7	100889724		1.068e-05
Yta	chr7	100889724	GCTCCC	0.000138077
Yta	chr7	100889726		0
Yta	chr7	100889726		1.29068e-05
Yta	chr7	100889731		0
Yta	chr7	100889746		1.12139e-05
Yta	chr7	100889746		1.41962e-05
Yta	chr7	100889751		-2.58797e-06
Yta	chr7	100889899	C	9.26341e-06
Yta	chr7	100890100	T	0.00210891
Yta	chr7	100891780	#N/A	7.91037e-06
Yta	chr7	100891784	#N/A	4.71752e-06
Yta	chr7	100892018	T	3.39303e-06
Yta	chr7	100892456	A	0.000698024
Yta	chr7	100893176	T	0.00205252
Yta	chr7	100894701	T	0
Yta	chr7	100894947	A	0
Yta	chr7	100896377	T	8.55936e-06
Yta	chr7	100898392	#N/A	1.40699e-05
Yta	chr7	100898440	T	4.94366e-06
Ytb	chr7	100888414	#N/A	1.15637e-05
Ytb	chr7	100888467	#N/A	0.000347313
Ytb	chr7	100888489	T	0.0312111
Ytb	chr7	100889035	#N/A	1.93047e-05
Ytb	chr7	100889133	#N/A	2.55351e-05
Ytb	chr7	100889724		6.21384e-06
Ytb	chr7	100889724	GCTCCC	2.87314e-05
Ytb	chr7	100889726	#N/A	0.000308414
Ytb	chr7	100889726		0.0011897
Ytb	chr7	100889729	#N/A	4.86384e-05
Ytb	chr7	100889741	#N/A	2.52606e-05
Ytb	chr7	100889741	#N/A	9.39764e-05
Ytb	chr7	100889746		0.00105048
Ytb	chr7	100889746		0.00116222
Ytb	chr7	100889763		1.55401e-05
Ytb	chr7	100889763	#N/A	2.50342e-05
Ytb	chr7	100889763		8.67308e-06
Ytb	chr7	100889763	#N/A	1.97577e-05
Ytb	chr7	100889768		1.6895e-06
Ytb	chr7	100889768	#N/A	1.47596e-06
Ytb	chr7	100889768		1.66502e-05
Ytb	chr7	100889768	#N/A	7.99172e-06
Ytb	chr7	100889899	C	1.24682e-06
Ytb	chr7	100890100	T	0.0510591
Ytb	chr7	100890786	#N/A	2.17999e-06
Ytb	chr7	100891037	#N/A	6.97689e-05
Ytb	chr7	100891617	#N/A	9.95435e-05
Ytb	chr7	100891783	#N/A	1.18532e-06
Ytb	chr7	100892018	T	1.13514e-05
Ytb	chr7	100892456	A	0.00163321
Ytb	chr7	100893176	T	0.0512762
Ytb	chr7	100894677	#N/A	1.81085e-05
Ytb	chr7	100894701	T	2.25088e-05
Ytb	chr7	100894791	#N/A	2.93637e-05
Ytb	chr7	100894872	#N/A	6.89212e-06
Ytb	chr7	100894947	A	0.00205805
Ytb	chr7	100895738	#N/A	9.90348e-05
Ytb	chr7	100896090	#N/A	4.10364e-05
Ytb	chr7	100896377	T	8.05502e-06
Ytb	chr7	100897302	#N/A	1.37907e-05
Ytb	chr7	100897329	#N/A	7.57966e-05
Ytb	chr7	100897339	#N/A	0.000106412
Ytb	chr7	100897340	#N/A	0.000102941
Ytb	chr7	100898440	T	1.10157e-06
Coa	chr7	30910249	T	0.000122865
Coa	chr7	30910334	T	0.00015899
Coa	chr7	30910927	T	0.00018303
Coa	chr7	30911127		3.77751e-05
Coa	chr7	30911127	C	2.78759e-05
Coa	chr7	30911129	T	6.07992e-06
Coa	chr7	30912043	T	0.00139987
Coa	chr7	30913170	G	5.36693e-05
Coa	chr7	30913434	T	2.80074e-05
Coa	chr7	30913435	T	1.5951e-08
Coa	chr7	30913830	T	0.000123531
Coa	chr7	30913844	G	2.00595e-05
Coa	chr7	30915362	G	3.86904e-07
Coa	chr7	30915502	G	1.47668e-06
Coa	chr7	30915508	A	3.29084e-06
Coa	chr7	30915513	G	1.20359e-05
Coa	chr7	30915702	G	1.68012e-05
Coa	chr7	30915924		6.68328e-05
Coa	chr7	30915924	T	5.94278e-05
Coa	chr7	30916233	T	0.000227322
Coa	chr7	30916608	G	2.36714e-05
Coa	chr7	30916874	G	2.66684e-05
Coa	chr7	30917243	#N/A	9.07299e-06
Coa	chr7	30917533	G	1.69753e-05
Coa	chr7	30918001	#N/A	5.65166e-06
Coa	chr7	30918087	T	4.41504e-07
Coa	chr7	30918872	T	-2.16852e-08
Coa	chr7	30919387	C	2.07704e-06
Coa	chr7	30919555	#N/A	1.54551e-06
Coa	chr7	30919556	#N/A	6.45267e-07
Coa	chr7	30922175	#N/A	-1.47351e-08
Coa	chr7	30922798	#N/A	5.32424e-06
Coa	chr7	30923142	#N/A	3.16894e-05
Coa	chr7	30924963	A	1.29685e-06
Coa	chr7	30925992	G	1.5951e-08
Coa	chr7	30927310	G	0
Cob	chr7	30910249	T	0.0048462
Cob	chr7	30910334	T	0.000897476
Cob	chr7	30910927	T	0.000696306
Cob	chr7	30911096	#N/A	0.000311156
Cob	chr7	30911127		0.000481871
Cob	chr7	30911127	C	0.000463553
Cob	chr7	30911129	T	0.000622973
Cob	chr7	30911811		0.000372162
Cob	chr7	30911811	#N/A	0.000368732
Cob	chr7	30912043	T	0.137101
Cob	chr7	30913170	G	0.000646984
Cob	chr7	30913434	T	0.00069065
Cob	chr7	30913435	T	0.000415781
Cob	chr7	30913830	T	0.00135902
Cob	chr7	30913844	G	0.000417773
Cob	chr7	30914984	#N/A	0.000180652
Cob	chr7	30915362	G	7.07966e-05
Cob	chr7	30915502	G	0.000196101
Cob	chr7	30915508	A	8.70622e-05
Cob	chr7	30915513	G	0.00268951
Cob	chr7	30915702	G	0.00187785
Cob	chr7	30915752		0.000117254
Cob	chr7	30915752	#N/A	0.000110315
Cob	chr7	30915924		0.000105427
Cob	chr7	30915924	T	0.000111477
Cob	chr7	30916233	T	0.00276519
Cob	chr7	30916608	G	0.000235346
Cob	chr7	30916836	#N/A	0.00018026
Cob	chr7	30916874	G	0.000492224
Cob	chr7	30917533	G	0.00273632
Cob	chr7	30918035	#N/A	0.000282201
Cob	chr7	30918087	T	4.60489e-05
Cob	chr7	30918872	T	0.000151187
Cob	chr7	30919387	C	0.00205649
Cob	chr7	30919556		0.000373689
Cob	chr7	30924207	#N/A	0.0006006
Cob	chr7	30924963	A	0.000316015
Cob	chr7	30925992	G	0.000163341
Cob	chr7	30926578	#N/A	0.000208135
Cob	chr7	30927310	G	0.000181109
Cob	chr7	30927481	#N/A	0.000124327
Doa	chr12	14823619		1.82895e-06
Doa	chr12	14823619	C	0
Doa	chr12	14824283	G	4.82622e-06
Doa	chr12	14824605	G	1.28854e-06
Doa	chr12	14824653	#N/A	4.42129e-06
Doa	chr12	14824811		2.56878e-06
Doa	chr12	14824811	TACACATACACAC	9.60223e-06
Doa	chr12	14824817	T	6.11827e-06
Doa	chr12	14826150	G	1.87718e-06
Doa	chr12	14826235	#N/A	2.21544e-06
Doa	chr12	14826984	A	0
Doa	chr12	14827057	#N/A	6.32272e-06
Doa	chr12	14827071	A	7.77844e-06
Doa	chr12	14827090	#N/A	3.50051e-06
Doa	chr12	14827152	C	3.71056e-06
Doa	chr12	14828622	TA	-6.22786e-08
Doa	chr12	14828733	A	4.09329e-06
Doa	chr12	14829418	#N/A	5.27721e-05
Doa	chr12	14829766	C	-2.07142e-08
Doa	chr12	14829949	G	5.22394e-06
Doa	chr12	14829975	G	8.07181e-06
Doa	chr12	14830119		0.000808646
Doa	chr12	14830119	AGT	7.06545e-06
Doa	chr12	14830119	#N/A	0.000104559
Doa	chr12	14830119		1.66308e-07
Doa	chr12	14830119	#N/A	1.88169e-08
Doa	chr12	14830119	#N/A	5.68105e-05
Doa	chr12	14830536		9.84459e-05
Doa	chr12	14830536	AGT	7.7572e-05
Doa	chr12	14830536	AGTGT	0.000177854
Doa	chr12	14830536	#N/A	7.36627e-06
Doa	chr12	14830536	AGTGTGTGTGTGTGT	2.58665e-06
Doa	chr12	14830536	AGTGTGTGTGTGT	0
Doa	chr12	14830536	AGTGTGTGTGT	0
Doa	chr12	14830537	G	-5.83085e-07
Doa	chr12	14830643	A	1.4952e-05
Doa	chr12	14830645		1.28355e-05
Doa	chr12	14830645	G	0.000184618
Doa	chr12	14830645		2.0307e-05
Doa	chr12	14830647		3.11661e-05
Doa	chr12	14830647	#N/A	6.3547e-06
Doa	chr12	14830647		7.2519e-06
Doa	chr12	14830649		2.26359e-05
Doa	chr12	14830649	GTA	4.34737e-05
Doa	chr12	14830649	GTATA	1.24892e-08
Doa	chr12	14830649		1.02448e-05
Doa	chr12	14830649		2.71241e-05
Doa	chr12	14830649	GTATATATATATATATATATATATATATATA	3.11991e-06
Doa	chr12	14830649		1.33884e-05
Doa	chr12	14830651		4.17265e-06
Doa	chr12	14830651	#N/A	0.000153496
Doa	chr12	14830651		6.99712e-06
Doa	chr12	14830653		2.24006e-05
Doa	chr12	14830653	#N/A	2.31805e-07
Doa	chr12	14830653		5.74228e-06
Doa	chr12	14830655		5.94531e-06
Doa	chr12	14830655	G	1.2127e-05
Doa	chr12	14830655		3.86966e-05
Doa	chr12	14830663	G	1.63639e-06
Doa	chr12	14830663		6.33576e-08
Doa	chr12	14831271		1.43482e-07
Doa	chr12	14831271	#N/A	1.46356e-07
Doa	chr12	14831271	A	2.25694e-05
Doa	chr12	14831271	AT	1.76721e-05
Doa	chr12	14831271		2.14118e-05
Doa	chr12	14831272		2.73265e-05
Doa	chr12	14831272		2.6914e-05
Doa	chr12	14831897	T	0.000609655
Doa	chr12	14832270	T	0.000136802
Doa	chr12	14832271	A	0.00163178
Doa	chr12	14833904		7.42916e-05
Doa	chr12	14833904	A	7.90129e-05
Doa	chr12	14834162	G	0.00418066
Doa	chr12	14834296	G	0
Doa	chr12	14834298	G	0.00347788
Doa	chr12	14834474	C	0.00290213
Doa	chr12	14835521	A	0.00185489
Doa	chr12	14835610		0.00267937
Doa	chr12	14835610	CT	0.00162303
Doa	chr12	14836078		3.63999e-06
Doa	chr12	14836078	#N/A	4.39945e-05
Doa	chr12	14836364	A	0.00219919
Doa	chr12	14837653	A	0.00912765
Doa	chr12	14837666	G	3.07648e-05
Doa	chr12	14837674	C	0.00396565
Doa	chr12	14837762	G	0.00813201
Doa	chr12	14837871	G	0.000231168
Doa	chr12	14838089		0.00276396
Doa	chr12	14838089	A	0.00296985
Doa	chr12	14838899	CT	1.18912e-08
Doa	chr12	14839014	T	0.046997
Doa	chr12	14839292	T	0.000365928
Doa	chr12	14839301	C	0.0124546
Doa	chr12	14840022	G	0.0416931
Doa	chr12	14840136	G	0.0434139
Doa	chr12	14840214		0.0428955
Doa	chr12	14840214	A	0.0147848
Doa	chr12	14840505	T	0.042906
Doa	chr12	14840674	A	0.0912415
Doa	chr12	14840920	G	0.00160181
Doa	chr12	14841578	G	0.0197445
Doa	chr12	14841725	T	0.000278356
Doa	chr12	14843230	T	1.7673e-07
Doa	chr12	14844512	A	0.000179205
Dob	chr12	14823619		4.1605e-07
Dob	chr12	14823619	C	0
Dob	chr12	14824283	G	0
Dob	chr12	14824338	#N/A	5.37341e-07
Dob	chr12	14824605	G	6.32992e-07
Dob	chr12	14824811		0
Dob	chr12	14824811	TACACATACACAC	0
Dob	chr12	14824815	#N/A	0
Dob	chr12	14824817	T	0
Dob	chr12	14824817	#N/A	4.15347e-07
Dob	chr12	14825245	#N/A	0.000128319
Dob	chr12	14825344	#N/A	5.9346e-06
Dob	chr12	14825601	#N/A	2.21721e-05
Dob	chr12	14825651	#N/A	1.8315e-07
Dob	chr12	14826150	G	4.62792e-06
Dob	chr12	14826984	A	1.66187e-06
Dob	chr12	14827057		0
Dob	chr12	14827057	#N/A	3.89412e-07
Dob	chr12	14827071	A	5.59641e-07
Dob	chr12	14827152	C	0
Dob	chr12	14827645	#N/A	0
Dob	chr12	14828622	TA	1.22866e-06
Dob	chr12	14828733		8.31169e-07
Dob	chr12	14828733	A	8.75391e-07
Dob	chr12	14829766	C	3.74532e-07
Dob	chr12	14829949	G	3.1349e-06
Dob	chr12	14829975	G	0
Dob	chr12	14830119		-8.46307e-09
Dob	chr12	14830119	AGT	-1.87056e-07
Dob	chr12	14830119	#N/A	0
Dob	chr12	14830119	#N/A	-6.81537e-07
Dob	chr12	14830119	#N/A	0
Dob	chr12	14830119	#N/A	3.49813e-08
Dob	chr12	14830536		-6.94726e-07
Dob	chr12	14830536	AGT	4.0298e-06
Dob	chr12	14830536	AGTGT	-4.07446e-06
Dob	chr12	14830536	#N/A	0.000280072
Dob	chr12	14830536	#N/A	-3.71471e-07
Dob	chr12	14830536	AGTGTGTGTGTGTGT	5.52418e-07
Dob	chr12	14830536	AGTGTGTGTGTGT	1.8044e-07
Dob	chr12	14830536	AGTGTGTGTGT	-5.65841e-09
Dob	chr12	14830537	G	7.72201e-05
Dob	chr12	14830538	#N/A	8.18527e-05
Dob	chr12	14830538		7.03086e-05
Dob	chr12	14830541		1.83891e-07
Dob	chr12	14830541		5.5987e-07
Dob	chr12	14830639	#N/A	-2.48355e-06
Dob	chr12	14830643	A	2.22262e-06
Dob	chr12	14830645		1.03206e-05
Dob	chr12	14830645	G	1.81583e-06
Dob	chr12	14830645		3.90218e-06
Dob	chr12	14830647		1.92803e-05
Dob	chr12	14830649		5.19656e-07
Dob	chr12	14830649	GTA	0
Dob	chr12	14830649	GTATA	0
Dob	chr12	14830649		5.41455e-10
Dob	chr12	14830649		1.90934e-07
Dob	chr12	14830649	GTATATATATATATATATATATATATATATA	1.93303e-07
Dob	chr12	14830649	#N/A	1.85667e-07
Dob	chr12	14830649	#N/A	0
Dob	chr12	14830649		-3.73089e-07
Dob	chr12	14830651		-1.83891e-07
Dob	chr12	14830653		1.82874e-07
Dob	chr12	14830655		3.12234e-06
Dob	chr12	14830655	G	4.53895e-06
Dob	chr12	14830663		0
Dob	chr12	14830663	G	2.66356e-06
Dob	chr12	14830663		0
Dob	chr12	14830664		0
Dob	chr12	14831271	A	-1.82482e-07
Dob	chr12	14831271	AT	7.23318e-07
Dob	chr12	14831271		0
Dob	chr12	14831272		-3.6914e-07
Dob	chr12	14831272		0
Dob	chr12	14831426		7.37305e-06
Dob	chr12	14831426	#N/A	5.89628e-06
Dob	chr12	14831897	T	0.00723525
Dob	chr12	14832270	T	1.04128e-05
Dob	chr12	14832271	A	0.00475425
Dob	chr12	14833117	#N/A	1.38016e-05
Dob	chr12	14833904		8.12474e-06
Dob	chr12	14833904	A	2.95932e-05
Dob	chr12	14834162	G	0.000962892
Dob	chr12	14834296	G	8.92637e-06
[truncated: 8,160 more rows]
